# Supplementary material for: Aqua­{2-morpholino-N-[1-(2-pyrid­yl)ethyl­idene]ethanamine-κ3 N,N′,N′′}bis­(thio­cyanato-κN)cobalt(II)
Source: Acta Crystallogr Sect E Struct Rep Online. 2011 Jan 15;67(Pt 2):m205. doi: 10.1107/S160053681100136X (PMC3051502; doi:10.1107/S160053681100136X)
Supplement: Supplementary file 2 [file e-67-0m205-Isup2.hkl]

# 
# h,k,l, Fc-squared, Fo-squared, sigma(Fo-squared) and status flag 
# 
data_I
_shelx_title ' sad in P2(1)/c' 
_shelx_refln_list_code          4 
_shelx_F_calc_maximum      214.67 
_exptl_crystal_F_000       884.00 
_reflns_d_resolution_high  0.8408 
 
loop_ 
 _symmetry_equiv_pos_as_xyz 
 'x, y, z' 
 '-x, y+1/2, -z+1/2' 
 '-x, -y, -z' 
 'x, -y-1/2, z-1/2' 
 
_cell_length_a     7.1554 
_cell_length_b    22.1870 
_cell_length_c    12.1297 
_cell_angle_alpha  90.000 
_cell_angle_beta   91.115 
_cell_angle_gamma  90.000 
 
_shelx_F_squared_multiplier     1.000 
 
loop_ 
 _refln_index_h 
 _refln_index_k 
 _refln_index_l 
 _refln_F_squared_calc 
 _refln_F_squared_meas 
 _refln_F_squared_sigma 
 _refln_observed_status 
   1   0   0    31171.79    38146.89    798.35 o 
   2   0   0       33.59       22.13     11.94 o 
   3   0   0       90.87       92.81     21.15 o 
   4   0   0    13793.54    16441.34    324.08 o 
   5   0   0      439.67      497.85     36.26 o 
   6   0   0      766.51      943.39     53.80 o 
   7   0   0     3427.05     3885.50    295.35 o 
   8   0   0     4361.22     4218.11    186.41 o 
   1   1   0     7102.30     8918.85    189.83 o 
   2   1   0    14205.04    18185.15    258.11 o 
   3   1   0      634.86      781.04     26.35 o 
   4   1   0      172.21      236.83     17.05 o 
   5   1   0      213.48      287.94     20.40 o 
   6   1   0     2780.34     2989.55     74.87 o 
   7   1   0      607.13      711.30     56.49 o 
   8   1   0      823.82      880.97     65.64 o 
   0   2   0        2.18       -2.78      2.78 o 
   1   2   0       15.14       33.16      7.04 o 
   2   2   0     4422.63     5577.37    109.51 o 
   3   2   0      215.19      225.48     15.12 o 
   4   2   0        8.53       -7.41      9.92 o 
   5   2   0      573.54      707.56     30.23 o 
   6   2   0      153.98      188.21     24.63 o 
   7   2   0      384.02      491.48     68.76 o 
   8   2   0     1140.45     1326.53     79.92 o 
   1   3   0      966.38     1030.52     37.09 o 
   2   3   0      717.40      793.11     28.36 o 
   3   3   0     1268.31     1539.82     38.79 o 
   4   3   0      206.22      291.62     21.10 o 
   5   3   0     4177.01     4670.84     87.86 o 
   6   3   0      231.06      266.21     27.62 o 
   7   3   0        2.61       -0.54     23.73 o 
   8   3   0      501.11      547.79     55.83 o 
   0   4   0    23581.80    21698.41    462.80 o 
   1   4   0    26448.48    27080.97    584.29 o 
   2   4   0      821.86      814.10     29.10 o 
   3   4   0    14020.29    15501.88    294.09 o 
   4   4   0     2092.40     2265.63     60.86 o 
   5   4   0      120.34      150.88     29.09 o 
   6   4   0      307.43      334.38     30.67 o 
   7   4   0     4177.85     4468.87    116.62 o 
   8   4   0      257.23      250.43     43.58 o 
   1   5   0    46084.34    44673.78    733.08 o 
   2   5   0        9.40       21.24     11.19 o 
   3   5   0     6015.10     6442.47    128.54 o 
   4   5   0     1619.79     1695.60     51.74 o 
   5   5   0     2642.47     2713.40     73.86 o 
   6   5   0       59.36       55.15     20.89 o 
   7   5   0      786.92      892.44     55.94 o 
   8   5   0      656.15      636.54     59.99 o 
   0   6   0    14131.32    13334.30    253.03 o 
   1   6   0     3483.19     3579.34     69.55 o 
   2   6   0     6646.53     6862.97    141.31 o 
   3   6   0       75.98      114.93     16.86 o 
   4   6   0     1831.73     1895.14     56.08 o 
   5   6   0     1237.66     1422.40     55.79 o 
   6   6   0       20.68      -10.57     20.87 o 
   7   6   0       76.41      108.11     30.49 o 
   8   6   0      245.99      249.93     45.77 o 
   1   7   0     2378.20     2183.61     48.77 o 
   2   7   0    18073.40    17669.44    396.76 o 
   3   7   0      590.93      673.45     32.20 o 
   4   7   0     1047.48     1134.61     46.06 o 
   5   7   0     2370.48     2529.37    148.16 o 
   6   7   0     2102.47     2180.29     71.20 o 
   7   7   0      468.67      494.82     53.08 o 
   8   7   0      182.81      235.09     45.64 o 
   0   8   0     1434.62     1171.81     37.07 o 
   1   8   0     6445.81     6068.11    112.26 o 
   2   8   0      569.44      641.94     36.44 o 
   3   8   0     1246.46     1188.10     40.24 o 
   4   8   0     1174.16     1206.92     53.47 o 
   5   8   0      185.87      219.00     26.87 o 
   6   8   0     4205.32     4138.93    105.41 o 
   7   8   0      804.62      734.30     59.05 o 
   8   8   0      412.72      480.79     78.54 o 
   1   9   0     7416.54     6965.13    127.79 o 
   2   9   0     4078.92     3953.49     82.18 o 
   3   9   0      393.12      375.63     24.62 o 
   4   9   0      594.29      592.35     34.26 o 
   5   9   0       63.40       78.50     21.59 o 
   6   9   0      686.36      754.83     56.87 o 
   7   9   0      182.28      196.17     42.26 o 
   0  10   0       65.29       71.67     14.72 o 
   1  10   0     4813.44     4715.35     83.07 o 
   2  10   0     5174.95     5300.32    105.06 o 
   3  10   0        1.38       18.14     12.49 o 
   4  10   0        0.40        8.66     14.86 o 
   5  10   0        3.13      -21.94     21.94 o 
   6  10   0     1622.14     1560.51     77.50 o 
   7  10   0      104.01       60.07     35.63 o 
   1  11   0    10237.05     9548.71    155.64 o 
   2  11   0    11773.36    11598.58    208.37 o 
   3  11   0     8484.82     8489.76    144.64 o 
   4  11   0     1765.83     1793.78     68.67 o 
   5  11   0     2026.80     1763.81     81.26 o 
   6  11   0     1068.93     1077.70     68.31 o 
   7  11   0       65.54       55.07     36.10 o 
   0  12   0     6046.55     5496.39    120.68 o 
   1  12   0     5969.75     5803.07     94.43 o 
   2  12   0        3.00      -13.78     14.38 o 
   3  12   0     3137.59     2754.59     67.94 o 
   4  12   0       74.51       73.33     25.21 o 
   5  12   0      208.14      228.54     37.37 o 
   6  12   0     2557.78     2414.61    125.23 o 
   7  12   0     1735.74     1503.46     87.22 o 
   1  13   0      693.18      671.78     25.23 o 
   2  13   0     5378.38     5254.37    107.44 o 
   3  13   0        6.70        1.77     22.30 o 
   4  13   0      251.85      272.73     50.54 o 
   5  13   0      299.53      262.02     38.84 o 
   6  13   0      971.17     1076.37     73.10 o 
   7  13   0      393.78      432.63     54.57 o 
   0  14   0     3030.35     3040.02     78.65 o 
   1  14   0      671.31      687.96     26.73 o 
   2  14   0      184.96      146.30     25.72 o 
   3  14   0        2.12      -12.75     19.75 o 
   4  14   0       64.19      157.58     34.65 o 
   5  14   0      270.29      329.97     41.80 o 
   6  14   0      240.65      274.20     42.68 o 
   7  14   0       42.44       -1.11     35.01 o 
   1  15   0     2987.40     2705.93     63.75 o 
   2  15   0      884.67     1109.07     49.76 o 
   3  15   0     2411.83     2277.79    117.51 o 
   4  15   0      189.34      170.48     33.89 o 
   5  15   0     2420.03     2070.70    186.94 o 
   6  15   0      164.75      232.86     42.72 o 
   7  15   0       77.56       70.80     39.83 o 
   0  16   0     1170.54     1061.53     46.26 o 
   1  16   0      393.62      392.15     30.11 o 
   2  16   0      448.50      379.45     31.46 o 
   3  16   0     3785.34     3649.35    107.17 o 
   4  16   0     2777.20     2564.02     90.67 o 
   5  16   0        4.79       -8.01     26.31 o 
   6  16   0      112.78      130.43     39.05 o 
   1  17   0        4.27      112.61     20.92 o 
   2  17   0      709.45      741.13     43.42 o 
   3  17   0       17.30      205.57     35.23 o 
   4  17   0        7.96        4.40     27.55 o 
   5  17   0      799.03      963.80     66.90 o 
   6  17   0        2.91        0.04     38.84 o 
   0  18   0     4235.60     4031.18    102.85 o 
   1  18   0       31.63      300.73     82.35 o 
   2  18   0       93.15      120.65     24.49 o 
   3  18   0       23.14      183.37     27.61 o 
   4  18   0      443.35      537.05     41.64 o 
   5  18   0      278.52      325.88     58.36 o 
   6  18   0      169.87       94.52     57.93 o 
   1  19   0       38.07       41.93     20.78 o 
   2  19   0     3996.31     4001.62    100.89 o 
   3  19   0        2.45       41.08     23.71 o 
   4  19   0        1.40        7.49     28.71 o 
   5  19   0      573.97      447.13     52.27 o 
   0  20   0     5153.02     5335.58    283.83 o 
   1  20   0        1.81       28.19     27.79 o 
   2  20   0       57.93       76.43     24.67 o 
   3  20   0      544.86      489.97     42.15 o 
   4  20   0     4190.25     4136.00    170.85 o 
   5  20   0      430.15      388.52     49.91 o 
   1  21   0       55.64       87.89     55.90 o 
   2  21   0      591.66      619.46     44.16 o 
   3  21   0       67.00      143.54     34.63 o 
   4  21   0      139.51      190.20     40.82 o 
   5  21   0        5.70       22.66     36.36 o 
   0  22   0      345.82      463.52     92.61 o 
   1  22   0      388.39      385.24     51.35 o 
   2  22   0      163.31      149.65     30.00 o 
   3  22   0     1075.17     1137.41     61.75 o 
   4  22   0       30.75       59.82     53.34 o 
   1  23   0     1129.18     1261.42     85.63 o 
   2  23   0      434.23      462.87     68.70 o 
   3  23   0      368.22      405.82     41.90 o 
   4  23   0       30.32       14.33     38.64 o 
   0  24   0      674.36      680.54    117.95 o 
   1  24   0     1280.63     1361.98     98.61 o 
   2  24   0       13.72       -5.06     32.59 o 
   3  24   0      863.96      951.53     78.98 o 
   1  25   0      860.88     1036.98    145.83 o 
   2  25   0      252.13      289.11     50.58 o 
   0  26   0      312.77      462.60    105.97 o 
   1  26   0       73.54      107.75     70.50 o 
  -8   1   1     2127.20     2128.67     90.74 o 
  -7   1   1       17.55       24.50     22.21 o 
  -6   1   1     1005.95     1283.61     44.70 o 
  -5   1   1      525.06      707.83     31.02 o 
  -4   1   1     1120.15     1335.35     37.13 o 
  -3   1   1     1890.72     2319.66     47.13 o 
  -2   1   1      940.80     1256.83     29.28 o 
  -1   1   1     2025.49     2460.28     42.81 o 
   1   1   1     5988.98     6660.33    193.51 o 
   2   1   1     3422.47     4189.00     67.93 o 
   3   1   1     2427.97     3046.65     56.35 o 
   4   1   1      922.52     1002.13     32.77 o 
   5   1   1     2692.36     3032.12     63.80 o 
   6   1   1       17.39        4.51     24.92 o 
   7   1   1       37.32       41.08     29.84 o 
   8   1   1     1833.97     1781.56    108.01 o 
  -8   2   1      813.55      984.95     61.71 o 
  -7   2   1      820.71      861.79     53.57 o 
  -6   2   1     2017.91     2179.32     52.97 o 
  -5   2   1     1350.17     1536.36     41.15 o 
  -4   2   1     3900.51     4823.00     85.04 o 
  -3   2   1     5811.75     7103.28    112.01 o 
  -2   2   1      870.12      961.49     25.49 o 
  -1   2   1    19275.75    20742.79    289.02 o 
   0   2   1    20049.26    18063.13    911.72 o 
   1   2   1     8709.09     8718.39    290.23 o 
   2   2   1      167.28      186.63     15.05 o 
   3   2   1     8097.47     8892.68    146.56 o 
   4   2   1      608.73      700.00     27.81 o 
   5   2   1      620.49      742.65     37.65 o 
   6   2   1     3377.23     3792.93    137.80 o 
   7   2   1     3494.34     3718.58    116.58 o 
   8   2   1      671.31      704.83     61.65 o 
  -8   3   1      650.54      709.89     68.70 o 
  -7   3   1        4.21      -21.84     21.84 o 
  -6   3   1       14.12        7.72     15.28 o 
  -5   3   1     2512.80     2835.54     62.00 o 
  -4   3   1     1423.11     1664.81     41.71 o 
  -3   3   1     3798.78     4697.37     79.35 o 
  -2   3   1     1772.16     2069.85     39.67 o 
  -1   3   1     3029.07     3069.14     47.52 o 
   0   3   1      617.24      464.80     15.55 o 
   1   3   1      520.56      417.67     40.37 o 
   2   3   1     1839.93     1932.27    109.73 o 
   3   3   1     2200.98     2327.64     68.87 o 
   4   3   1      770.35      833.03     30.12 o 
   5   3   1     1575.32     1649.08     45.11 o 
   6   3   1       32.90       43.64     19.85 o 
   7   3   1        0.28      -27.45     27.45 o 
   8   3   1      346.51      335.46     48.33 o 
  -8   4   1       42.57       72.71     37.18 o 
  -7   4   1      621.45      595.50     46.77 o 
  -6   4   1        4.60      -17.75     17.75 o 
  -5   4   1      664.56      796.16     37.57 o 
  -4   4   1      627.64      755.84     30.13 o 
  -3   4   1      253.32      362.34     20.78 o 
  -2   4   1    10900.85    11939.19    188.13 o 
  -1   4   1      957.28     1192.79     41.19 o 
   0   4   1      206.20      195.43     10.92 o 
   1   4   1     4052.95     3867.82     73.13 o 
   2   4   1     5765.16     5963.96    126.63 o 
   3   4   1      365.48      500.97     47.33 o 
   4   4   1       77.24       90.44     17.65 o 
   5   4   1     1472.44     1661.39     66.09 o 
   6   4   1       53.31       42.65     21.01 o 
   7   4   1       38.83       42.73     31.41 o 
   8   4   1       99.80      105.90     38.51 o 
  -8   5   1      386.73      420.74     51.23 o 
  -7   5   1       17.10       29.01     23.10 o 
  -6   5   1     2013.57     2024.21     67.42 o 
  -5   5   1      276.07      298.21     28.50 o 
  -4   5   1      744.12      840.08     34.31 o 
  -3   5   1      519.34      595.06     25.84 o 
  -2   5   1     5768.98     5677.08    116.12 o 
  -1   5   1     4249.49     4266.43    107.58 o 
   0   5   1     6436.80     6066.37     90.57 o 
   1   5   1     5791.78     5355.38     97.43 o 
   2   5   1     6616.85     6737.43    202.91 o 
   3   5   1       86.16      139.83     17.37 o 
   4   5   1     3918.86     4041.41     91.09 o 
   5   5   1     1819.79     1847.88     59.96 o 
   6   5   1     1105.28     1192.08     52.48 o 
   7   5   1      103.68       77.21     33.38 o 
   8   5   1     1805.50     1645.80    107.06 o 
  -8   6   1      783.17      647.46     73.72 o 
  -7   6   1     1510.40     1730.63     94.41 o 
  -6   6   1       13.17        7.75     21.24 o 
  -5   6   1        9.91       20.12     18.60 o 
  -4   6   1    13704.87    14703.56    264.73 o 
  -3   6   1     5028.31     5065.26    102.49 o 
  -2   6   1      267.76      325.87     18.57 o 
  -1   6   1     1979.87     1989.61     52.86 o 
   0   6   1      877.62      811.19     21.37 o 
   1   6   1     2665.35     2653.09     50.81 o 
   2   6   1     2067.61     1790.57     61.93 o 
   3   6   1     2232.57     2152.23     62.06 o 
   4   6   1    13101.47    13570.60    247.07 o 
   5   6   1     2052.27     2152.78     65.45 o 
   6   6   1     2602.39     2590.28     71.89 o 
   7   6   1     1466.22     1522.56     73.76 o 
   8   6   1      562.22      605.61     84.53 o 
  -8   7   1      129.88       57.76     37.13 o 
  -7   7   1       62.91       52.00     32.77 o 
  -6   7   1     1736.43     1766.40     67.34 o 
  -5   7   1     3222.87     3368.49     86.07 o 
  -4   7   1      343.88      385.53     28.37 o 
  -3   7   1       66.63       46.89     13.64 o 
  -2   7   1    20946.89    20521.00    456.92 o 
  -1   7   1     1011.26      920.42     36.27 o 
   0   7   1     3231.09     2856.70     49.25 o 
   1   7   1      111.14      114.94     15.14 o 
   2   7   1    12632.40    11950.33    239.46 o 
   3   7   1      746.80      631.76     31.68 o 
   4   7   1      495.02      564.59     44.77 o 
   5   7   1     1915.57     1897.43     79.48 o 
   6   7   1     4217.11     4040.68    103.84 o 
   7   7   1      560.47      547.63     56.18 o 
   8   7   1        2.08       39.03     54.88 o 
  -8   8   1       95.54       71.97     43.36 o 
  -7   8   1      109.57       66.14     33.76 o 
  -6   8   1     1156.96     1267.07     70.44 o 
  -5   8   1      482.91      618.31     48.47 o 
  -4   8   1     2035.28     1859.38     55.65 o 
  -3   8   1     2505.22     2583.26     62.59 o 
  -2   8   1     1518.84     1465.04     58.43 o 
  -1   8   1     1084.14      909.10     36.67 o 
   0   8   1      804.78      719.59     22.77 o 
   1   8   1     8184.71     7636.69    126.64 o 
   2   8   1     8445.16     8194.28    172.85 o 
   3   8   1      166.72      109.76     17.12 o 
   4   8   1     2406.05     2295.55     68.31 o 
   5   8   1      546.11      605.81     39.11 o 
   6   8   1      190.03      222.65     33.18 o 
   7   8   1       80.89       72.85     33.78 o 
   8   8   1       27.63      -29.47     60.50 o 
  -7   9   1       80.39       23.70     32.12 o 
  -6   9   1      318.01      334.69     58.52 o 
  -5   9   1     2159.21     1985.51     75.10 o 
  -4   9   1        0.70        2.11     20.85 o 
  -3   9   1     2285.30     2146.65     83.33 o 
  -2   9   1     5239.93     5097.86    117.31 o 
  -1   9   1     5563.78     5116.73    113.12 o 
   0   9   1      384.17      371.84     16.86 o 
   1   9   1     7122.41     6452.29    110.47 o 
   2   9   1     3741.43     3586.28     77.65 o 
   3   9   1       32.66       19.74     13.87 o 
   4   9   1       88.63       92.53     19.25 o 
   5   9   1     4289.52     4033.72     98.74 o 
   6   9   1      695.00      597.94     51.75 o 
   7   9   1       83.12      113.40     37.65 o 
  -7  10   1     4012.22     3508.87    117.17 o 
  -6  10   1      739.65      640.41     54.52 o 
  -5  10   1      160.83      125.59     31.69 o 
  -4  10   1        8.24      -14.22     14.22 o 
  -3  10   1     4770.04     4370.44    127.14 o 
  -2  10   1     1244.54     1181.98     49.08 o 
  -1  10   1     4016.18     3564.17     98.49 o 
   0  10   1     3098.28     2534.70     48.06 o 
   1  10   1      596.69      579.73     25.32 o 
   2  10   1       86.33       53.77     12.31 o 
   3  10   1     1879.15     1630.46     60.45 o 
   4  10   1       13.13       -1.48     16.21 o 
   5  10   1        0.25        1.37     20.09 o 
   6  10   1     1127.33     1132.35     69.53 o 
   7  10   1     3393.27     2929.45    128.35 o 
  -7  11   1      271.41      217.22     43.80 o 
  -6  11   1      178.64      207.74     39.45 o 
  -5  11   1      377.23      369.66     41.53 o 
  -4  11   1       56.25       40.33     23.19 o 
  -3  11   1     2143.67     1894.13     85.57 o 
  -2  11   1     4396.73     4311.73    106.02 o 
  -1  11   1     4289.93     4095.05     83.00 o 
   0  11   1        3.00        3.08      9.09 o 
   1  11   1      502.04      396.67     19.60 o 
   2  11   1      152.10      154.27     16.28 o 
   3  11   1      225.06      259.09     24.64 o 
   4  11   1      221.42      214.64     24.12 o 
   5  11   1     2479.99     2322.23     84.68 o 
   6  11   1      210.51      203.23     39.30 o 
   7  11   1       58.74       30.64     34.90 o 
  -7  12   1      146.21       66.99     36.60 o 
  -6  12   1      280.61      267.08     42.07 o 
  -5  12   1      816.14      879.43     70.11 o 
  -4  12   1     1797.38     1804.40     69.98 o 
  -3  12   1      175.93      186.66     28.34 o 
  -2  12   1      154.86      142.56     22.97 o 
  -1  12   1     6880.91     6370.57    121.55 o 
   0  12   1     2491.30     2151.70     42.27 o 
   1  12   1      633.68      612.47     24.63 o 
   2  12   1       92.89      109.35     15.59 o 
   3  12   1     1428.02     1466.67     51.15 o 
   4  12   1     1259.85     1196.75     72.54 o 
   5  12   1     2344.62     2001.25     80.16 o 
   6  12   1        0.20       21.48     29.78 o 
   7  12   1        0.22      -32.62     32.62 o 
  -7  13   1      138.87      114.08     41.10 o 
  -6  13   1     2725.33     2742.79    100.10 o 
  -5  13   1      418.68      427.97     54.84 o 
  -4  13   1       93.18       45.78     34.18 o 
  -3  13   1      706.39      698.03     50.61 o 
  -2  13   1    12697.78    12193.15    252.46 o 
  -1  13   1     1493.06     1345.38     34.41 o 
   0  13   1      608.91      584.72     27.86 o 
   1  13   1      115.71      107.56     13.86 o 
   2  13   1    11113.21    10580.52    178.63 o 
   3  13   1      478.63      489.49     27.94 o 
   4  13   1      709.80      713.67     51.04 o 
   5  13   1      146.32      191.01     34.09 o 
   6  13   1     3146.12     2797.68    101.89 o 
   7  13   1      188.42      207.73     44.81 o 
  -7  14   1      389.89      301.03     52.41 o 
  -6  14   1      649.41      614.02     56.68 o 
  -5  14   1      254.83      252.02     49.95 o 
  -4  14   1     2379.76     2070.08     89.75 o 
  -3  14   1      585.04      507.90     54.67 o 
  -2  14   1        0.12       17.95     19.12 o 
  -1  14   1     1642.31     1497.93     37.79 o 
   0  14   1     8532.42     7800.90    117.23 o 
   1  14   1       24.11       35.47     12.09 o 
   2  14   1     2158.30     2093.84     63.01 o 
   3  14   1      718.01      786.24     42.75 o 
   4  14   1     1790.20     1713.10     60.04 o 
   5  14   1       12.85       10.63     27.27 o 
   6  14   1     1302.88     1260.06    113.36 o 
   7  14   1      276.63      286.27     66.28 o 
  -6  15   1     1367.07     1317.64     90.58 o 
  -5  15   1       68.28      111.91     36.98 o 
  -4  15   1      424.73      433.80     43.61 o 
  -3  15   1      895.39      825.44     52.37 o 
  -2  15   1     1867.62     1802.10     65.09 o 
  -1  15   1       57.15       92.77     13.43 o 
   0  15   1      162.97      185.20     16.24 o 
   1  15   1      303.39      311.13     23.09 o 
   2  15   1       22.52       42.58     15.05 o 
   3  15   1        1.54       41.24     19.78 o 
   4  15   1      311.93      399.14     34.60 o 
   5  15   1      229.55      170.73     73.35 o 
   6  15   1      471.28      442.81     51.36 o 
  -6  16   1      214.23      229.12     43.48 o 
  -5  16   1      146.51      107.18     31.04 o 
  -4  16   1        0.12       60.27     29.46 o 
  -3  16   1      137.26      216.62     33.06 o 
  -2  16   1       53.10       73.02     23.58 o 
  -1  16   1       15.53       18.01     16.93 o 
   0  16   1      327.07      383.74     22.28 o 
   1  16   1        1.04       16.67     12.57 o 
   2  16   1     1477.58     1379.49     54.20 o 
   3  16   1      759.55      864.21     73.01 o 
   4  16   1        0.20       93.16     32.10 o 
   5  16   1      386.48      392.92     46.60 o 
   6  16   1        0.34      -19.66     40.39 o 
  -6  17   1      238.88      191.63     42.99 o 
  -5  17   1     1588.76     1456.55    123.50 o 
  -4  17   1        2.28        3.87     27.00 o 
  -3  17   1     4039.06     3694.07    108.49 o 
  -2  17   1      123.40      101.63     25.43 o 
  -1  17   1     2777.48     2727.97    100.89 o 
   0  17   1      547.65      553.34     27.19 o 
   1  17   1     3255.52     3139.34     64.22 o 
   2  17   1       51.07       35.98     19.98 o 
   3  17   1       64.72       60.11     28.77 o 
   4  17   1     1281.16     1282.13     73.12 o 
   5  17   1     3155.42     2597.46     98.49 o 
   6  17   1       11.80      -10.18     32.28 o 
  -6  18   1      449.45      287.84     53.85 o 
  -5  18   1      915.05      842.95     64.82 o 
  -4  18   1     1018.87     1006.31     65.58 o 
  -3  18   1     1542.14     1741.15     76.58 o 
  -2  18   1      363.08      330.64     32.44 o 
  -1  18   1     6807.84     6667.35    140.73 o 
   0  18   1      102.42      198.77     24.65 o 
   1  18   1     1338.12     1372.22     54.27 o 
   2  18   1      851.45      841.14     47.26 o 
   3  18   1     6160.55     6043.19    136.19 o 
   4  18   1      389.07      383.61     45.62 o 
   5  18   1      110.51      158.23     39.96 o 
   6  18   1      566.75      532.49     54.76 o 
  -5  19   1      231.80      236.21     42.49 o 
  -4  19   1      174.89      187.37     38.14 o 
  -3  19   1     1369.27     1378.20     73.33 o 
  -2  19   1      302.34      449.92     40.48 o 
  -1  19   1       22.87       80.53     22.45 o 
   0  19   1      680.53      670.76     40.21 o 
   1  19   1     2351.13     2341.09     69.93 o 
   2  19   1       11.17      194.49     42.57 o 
   3  19   1        0.75       17.62     22.61 o 
   4  19   1      828.44      923.51     65.57 o 
   5  19   1     1289.39     1284.51     80.50 o 
  -5  20   1       47.89       28.25     37.62 o 
  -4  20   1       59.78      228.55     39.11 o 
  -3  20   1      177.19      214.06     31.30 o 
  -2  20   1       95.05      106.64     26.34 o 
  -1  20   1      225.02      273.20     31.33 o 
   0  20   1      486.23      712.04     67.59 o 
   1  20   1      357.09      326.91     37.11 o 
   2  20   1       15.25       37.37     23.06 o 
   3  20   1      667.46      611.47     45.24 o 
   4  20   1        0.85       99.57     58.11 o 
   5  20   1       43.59      116.52     38.49 o 
  -5  21   1       30.65       70.85     42.66 o 
  -4  21   1      163.04      243.16     62.98 o 
  -3  21   1     1754.79     1862.74     75.93 o 
  -2  21   1      443.72      510.46     41.23 o 
  -1  21   1      700.44      696.65     44.41 o 
   0  21   1      365.98      359.51     48.31 o 
   1  21   1      433.65      448.83     52.80 o 
   2  21   1       96.43      148.27     28.50 o 
   3  21   1       58.40       49.39     26.57 o 
   4  21   1     2109.86     1975.48    109.39 o 
   5  21   1      412.98      407.79     53.05 o 
  -4  22   1      932.50      726.36     70.21 o 
  -3  22   1      192.80      223.17     34.24 o 
  -2  22   1       42.47       75.57     26.39 o 
  -1  22   1      283.52      329.76     47.47 o 
   0  22   1     2813.48     2848.39    240.52 o 
   1  22   1      540.49      463.63     55.01 o 
   2  22   1      108.01      127.62     40.91 o 
   3  22   1      947.68      960.33    105.52 o 
   4  22   1      339.56      424.02     50.61 o 
  -4  23   1       31.46       25.25     38.74 o 
  -3  23   1       24.89       67.40     29.41 o 
  -2  23   1      180.89      263.34     47.25 o 
  -1  23   1      500.48      622.48     75.07 o 
   0  23   1      160.23      188.75     82.02 o 
   1  23   1      410.13      442.45     54.78 o 
   2  23   1      472.71      527.59     60.14 o 
   3  23   1       36.92      107.74     30.73 o 
   4  23   1        3.86       37.68     35.40 o 
  -3  24   1       14.05        7.08     31.83 o 
  -2  24   1      106.83      100.48     41.35 o 
  -1  24   1      280.50      349.26     65.43 o 
   0  24   1        3.85       54.97     44.90 o 
   1  24   1      358.90      387.19     53.74 o 
   2  24   1       30.64       61.32     37.43 o 
   3  24   1      236.60      183.13     90.31 o 
  -2  25   1      427.01      416.20     56.26 o 
  -1  25   1      432.62      376.01     66.78 o 
   0  25   1       13.22      -54.42     68.88 o 
   1  25   1      871.04      999.29    146.92 o 
   2  25   1      693.56      737.37     71.55 o 
  -1  26   1        9.60      -10.22     45.58 o 
   0  26   1     1791.74     1774.24    133.90 o 
   1  26   1       31.76       69.09     47.03 o 
  -8   0   2      570.99      507.41     66.71 o 
  -7   0   2      280.86      278.98     43.34 o 
  -6   0   2      232.23      334.20     36.08 o 
  -5   0   2      264.79      379.49     33.68 o 
  -4   0   2     6932.59     7911.43    194.02 o 
  -3   0   2      546.11      772.03     64.34 o 
  -2   0   2    14850.53    17412.76    378.40 o 
  -1   0   2    14596.18    16437.56    352.58 o 
   0   0   2    18159.56    17929.82    726.16 o 
   1   0   2     5517.12     5509.29    231.76 o 
   2   0   2    10903.66    11474.03    316.32 o 
   3   0   2      149.29      223.35     29.84 o 
   4   0   2     8178.90     8449.68    205.63 o 
   5   0   2      988.80     1079.13     66.91 o 
   6   0   2      936.71      994.89     86.26 o 
   7   0   2        7.82       -0.79     41.38 o 
   8   0   2     1258.05     1358.62    116.29 o 
  -8   1   2       27.57       21.10     25.01 o 
  -7   1   2      453.34      463.85     37.57 o 
  -6   1   2     1412.77     1591.95     47.31 o 
  -5   1   2      329.73      408.70     24.66 o 
  -4   1   2     2187.53     2576.15     55.03 o 
  -3   1   2     1466.04     1908.05     42.36 o 
  -2   1   2     5884.05     6459.88    107.36 o 
  -1   1   2      359.85      426.17     16.40 o 
   0   1   2     1096.91     1096.96     52.61 o 
   1   1   2     4516.89     4068.24    125.92 o 
   2   1   2     6099.00     6031.88    126.41 o 
   3   1   2        1.76        0.37     12.48 o 
   4   1   2     2720.78     2942.31     62.19 o 
   5   1   2       13.98       -3.75     15.97 o 
   6   1   2      585.39      707.07     52.47 o 
   7   1   2     1494.84     1594.55    102.15 o 
   8   1   2      772.87      700.15     61.80 o 
  -8   2   2      611.07      639.15     51.33 o 
  -7   2   2      274.83      347.26     30.30 o 
  -6   2   2       30.70       -9.42     14.54 o 
  -5   2   2      488.80      566.22     31.36 o 
  -4   2   2      398.09      450.83     24.38 o 
  -3   2   2     2172.92     2438.40     49.48 o 
  -2   2   2     2527.38     2881.31     51.32 o 
  -1   2   2      104.91       98.14      8.57 o 
   0   2   2       15.23       18.37      6.88 o 
   1   2   2     4163.70     4107.19     99.55 o 
   2   2   2     3138.97     3271.66     89.71 o 
   3   2   2        0.10      -14.09     14.90 o 
   4   2   2       68.26       62.59     16.09 o 
   5   2   2      665.88      683.43     38.26 o 
   6   2   2      901.01      945.59     59.88 o 
   7   2   2      643.14      654.79     55.80 o 
   8   2   2       28.67      -24.96     32.95 o 
  -8   3   2      571.18      622.49     58.29 o 
  -7   3   2      769.19      952.60     45.94 o 
  -6   3   2      139.03      196.07     21.89 o 
  -5   3   2     3764.95     4140.74     80.43 o 
  -4   3   2     1986.52     2451.10     53.33 o 
  -3   3   2     2967.60     3348.55     61.64 o 
  -2   3   2     1988.40     1968.57     39.10 o 
  -1   3   2     9788.21    10030.26    185.66 o 
   0   3   2      269.12      239.30     30.23 o 
   1   3   2       39.03       51.12     12.55 o 
   2   3   2       68.99       57.73     45.85 o 
   3   3   2      248.18      303.03     22.19 o 
   4   3   2     1161.93     1227.39     45.24 o 
   5   3   2     3035.51     3130.57     80.50 o 
   6   3   2      212.58      239.71     36.30 o 
   7   3   2      709.35      743.40     59.57 o 
   8   3   2      178.77      199.03     42.10 o 
  -8   4   2        5.96       -0.24     35.11 o 
  -7   4   2     1721.38     1834.49     67.14 o 
  -6   4   2      120.19      148.65     21.03 o 
  -5   4   2     2773.71     2864.44     62.44 o 
  -4   4   2     3864.92     4191.18     77.12 o 
  -3   4   2     5269.21     5599.42     92.16 o 
  -2   4   2       42.66       43.13     10.54 o 
  -1   4   2     7254.76     6728.79    155.95 o 
   0   4   2      910.20      789.55     35.78 o 
   1   4   2     1860.61     1662.20     51.02 o 
   2   4   2       81.56      116.14     19.36 o 
   3   4   2     9623.21     9426.02    195.71 o 
   4   4   2     2518.96     2702.61     69.54 o 
   5   4   2      293.77      333.60     29.52 o 
   6   4   2      545.69      590.03     49.23 o 
   7   4   2     1644.79     1681.17     85.65 o 
   8   4   2        5.57       50.84     35.72 o 
  -8   5   2      214.16      207.17     43.20 o 
  -7   5   2      543.36      639.10     48.27 o 
  -6   5   2        3.34       15.82     18.54 o 
  -5   5   2     1657.12     1800.46     51.94 o 
  -4   5   2     3805.52     4173.35    104.30 o 
  -3   5   2    13130.40    13883.21    221.97 o 
  -2   5   2      857.75      861.11     25.60 o 
  -1   5   2      266.12      252.37     21.00 o 
   0   5   2     5586.78     5103.05    106.57 o 
   1   5   2     7055.70     6600.41    133.68 o 
   2   5   2       98.34       85.07     13.00 o 
   3   5   2     3750.16     4239.60    102.65 o 
   4   5   2     1222.06     1354.36     49.50 o 
   5   5   2     5252.47     5453.24    121.15 o 
   6   5   2      381.48      367.04     41.21 o 
   7   5   2      710.96      618.01     54.39 o 
   8   5   2       72.45      119.13     39.09 o 
  -8   6   2        2.17      -29.48     32.07 o 
  -7   6   2      112.73       81.89     32.71 o 
  -6   6   2     1195.86     1257.29     72.86 o 
  -5   6   2      145.51      136.91     20.41 o 
  -4   6   2        2.30        2.84     12.22 o 
  -3   6   2     2596.84     2820.66     58.45 o 
  -2   6   2       45.78       98.31     12.05 o 
  -1   6   2     3426.96     3326.64     77.62 o 
   0   6   2     1969.69     1780.97     42.68 o 
   1   6   2      350.85      364.76     22.12 o 
   2   6   2     1669.39     1637.58     47.28 o 
   3   6   2     1100.06     1132.46     47.87 o 
   4   6   2     1475.86     1462.27     51.46 o 
   5   6   2       32.93        8.49     17.04 o 
   6   6   2      666.02      666.34     44.53 o 
   7   6   2      584.25      561.56     53.71 o 
   8   6   2      632.28      645.51     96.76 o 
  -8   7   2        2.74       22.66     34.95 o 
  -7   7   2      153.43      146.09     37.20 o 
  -6   7   2      488.77      455.13     45.54 o 
  -5   7   2        4.82      -10.87     18.17 o 
  -4   7   2      192.44      261.93     20.60 o 
  -3   7   2     1180.21     1250.38     47.55 o 
  -2   7   2    10071.15    10275.02    208.76 o 
  -1   7   2       41.66       77.31     13.91 o 
   0   7   2        0.64       -9.23     13.92 o 
   1   7   2       87.36      162.26     15.71 o 
   2   7   2     2164.38     1833.22     64.23 o 
   3   7   2     1968.20     2086.19     65.35 o 
   4   7   2     2691.15     2795.50     73.00 o 
   5   7   2      360.56      371.75     31.97 o 
   6   7   2      582.29      529.86     41.39 o 
   7   7   2      192.35      167.79     37.42 o 
   8   7   2      422.88      426.85     65.07 o 
  -8   8   2     1343.00     1438.17     87.01 o 
  -7   8   2      258.87      245.67     41.66 o 
  -6   8   2      570.66      639.35     53.61 o 
  -5   8   2     2357.60     2213.14     67.32 o 
  -4   8   2     9621.09     9749.81    185.02 o 
  -3   8   2      663.25      677.45     44.96 o 
  -2   8   2      848.45      902.03     47.21 o 
  -1   8   2     2695.52     2315.03     55.76 o 
   0   8   2     1170.99      984.23     31.45 o 
   1   8   2     1756.47     1645.58     43.16 o 
   2   8   2      372.63      330.40     22.40 o 
   3   8   2     4306.70     3855.20    117.58 o 
   4   8   2      837.36      783.34     31.08 o 
   5   8   2       59.75       14.82     20.07 o 
   6   8   2     3273.19     3299.55     92.55 o 
   7   8   2      434.27      466.47     61.24 o 
  -7   9   2       12.60       10.14     31.60 o 
  -6   9   2     2750.36     2639.28     94.13 o 
  -5   9   2      566.51      548.47     46.31 o 
  -4   9   2      262.61      249.83     26.76 o 
  -3   9   2      635.51      747.21     54.64 o 
  -2   9   2     5009.76     4758.01    128.03 o 
  -1   9   2     3276.86     2999.78     68.32 o 
   0   9   2     1078.26     1059.65     45.05 o 
   1   9   2     2142.51     1810.87     46.72 o 
   2   9   2     1487.70     1366.09     48.40 o 
   3   9   2      659.65      649.81     53.28 o 
   4   9   2      560.62      555.00     29.71 o 
   5   9   2     1735.05     1677.14     62.82 o 
   6   9   2      390.26      438.50     39.15 o 
   7   9   2      277.71      136.44     48.17 o 
  -7  10   2       28.63       15.82     49.26 o 
  -6  10   2       82.50      117.91     33.98 o 
  -5  10   2      309.76      260.68     42.86 o 
  -4  10   2        0.14      -16.46     19.82 o 
  -3  10   2      102.75      106.66     22.78 o 
  -2  10   2      145.58      174.02     23.05 o 
  -1  10   2       24.35        2.25     12.80 o 
   0  10   2        8.06       21.06     12.05 o 
   1  10   2      740.82      743.73     31.68 o 
   2  10   2       57.00       52.66     12.80 o 
   3  10   2        4.49       -8.77     15.99 o 
   4  10   2      192.41      205.24     24.89 o 
   5  10   2      366.74      357.70     33.70 o 
   6  10   2       33.22      -13.17     27.32 o 
   7  10   2       69.00       54.69     43.38 o 
  -7  11   2        5.65       -2.75     32.26 o 
  -6  11   2      519.27      516.24     51.51 o 
  -5  11   2      855.63      913.82     59.04 o 
  -4  11   2      139.21      180.62     34.45 o 
  -3  11   2     1471.94     1381.01     66.96 o 
  -2  11   2     1314.76     1272.15     51.31 o 
  -1  11   2      468.08      461.52     27.76 o 
   0  11   2        1.26       -0.26     11.57 o 
   1  11   2     5560.66     5297.94    105.08 o 
   2  11   2      314.15      392.24     32.97 o 
   3  11   2      359.39      369.02     24.43 o 
   4  11   2      414.07      406.52     36.62 o 
   5  11   2      869.20      792.54     56.59 o 
   6  11   2       12.55      -26.93     26.93 o 
   7  11   2       23.66       53.21     44.09 o 
  -7  12   2      616.49      711.32     75.89 o 
  -6  12   2      123.19      138.44     38.29 o 
  -5  12   2     1222.19     1300.96     71.38 o 
  -4  12   2      244.66      236.34     33.76 o 
  -3  12   2      628.47      501.49     57.94 o 
  -2  12   2      104.87      133.09     22.76 o 
  -1  12   2     6029.44     5371.56    110.97 o 
   0  12   2     3604.71     3020.88     61.24 o 
   1  12   2      690.42      710.58     30.63 o 
   2  12   2      754.07      723.37     35.61 o 
   3  12   2     4753.01     4695.94     93.42 o 
   4  12   2      346.08      307.58     29.33 o 
   5  12   2       42.19       61.40     29.37 o 
   6  12   2     1139.12     1178.14     73.22 o 
   7  12   2     1054.58     1151.56    115.09 o 
  -7  13   2        5.99      -15.49     37.43 o 
  -6  13   2     1069.18      919.61     65.91 o 
  -5  13   2      693.07      681.17     53.48 o 
  -4  13   2      316.38      289.44     36.15 o 
  -3  13   2       36.98        7.41     21.48 o 
  -2  13   2      682.66      623.21     40.65 o 
  -1  13   2       29.18       32.37     14.77 o 
   0  13   2      892.08      794.83     29.82 o 
   1  13   2      285.33      251.74     21.26 o 
   2  13   2     3819.65     3585.70     75.85 o 
   3  13   2      188.82      196.43     20.62 o 
   4  13   2      338.68      248.77     36.23 o 
   5  13   2      191.46      204.32     37.17 o 
   6  13   2      408.78      413.56     49.66 o 
   7  13   2     1121.34      960.95    199.05 o 
  -7  14   2       24.86       10.99     40.18 o 
  -6  14   2       10.87      -40.62     49.75 o 
  -5  14   2      277.60      260.41     40.35 o 
  -4  14   2      107.65       81.45     26.31 o 
  -3  14   2        9.82       57.16     24.05 o 
  -2  14   2     1758.23     1694.98     62.26 o 
  -1  14   2     1383.31     1272.40     46.78 o 
   0  14   2     1140.16     1091.76     35.43 o 
   1  14   2       96.38       69.87     15.87 o 
   2  14   2      153.44      212.36     52.94 o 
   3  14   2      662.02      773.76     36.84 o 
   4  14   2      671.54      719.60     53.94 o 
   5  14   2       64.29       54.22     24.01 o 
   6  14   2        8.41       17.69     32.04 o 
   7  14   2      480.58      428.74    262.86 o 
  -6  15   2      609.31      460.18     60.76 o 
  -5  15   2     1081.61     1062.54     92.77 o 
  -4  15   2       69.07       84.09     29.27 o 
  -3  15   2     1503.72     1512.22     70.87 o 
  -2  15   2     1080.73     1144.86     64.27 o 
  -1  15   2     4562.64     4293.28    107.76 o 
   0  15   2      339.06      347.34     22.28 o 
   1  15   2     3079.38     2694.32     62.59 o 
   2  15   2       72.04       61.17     16.83 o 
   3  15   2       76.39       48.17     20.51 o 
   4  15   2       80.32       70.98     29.69 o 
   5  15   2     1692.55     1573.21    115.19 o 
   6  15   2      157.72      107.34     38.01 o 
  -6  16   2       83.29       86.79     44.36 o 
  -5  16   2      303.67      313.91     44.64 o 
  -4  16   2      796.04      861.92     59.16 o 
  -3  16   2     2250.87     2165.91     78.07 o 
  -2  16   2        1.28       -8.17     19.77 o 
  -1  16   2     2183.61     2044.21     71.23 o 
   0  16   2     4092.53     3937.24     74.43 o 
   1  16   2     1310.01     1272.41     42.88 o 
   2  16   2     1138.07     1132.50     46.12 o 
   3  16   2      577.83      619.56     55.41 o 
   4  16   2      742.47      740.01     56.87 o 
   5  16   2      205.11      171.41     39.34 o 
   6  16   2      547.15      441.76     60.59 o 
  -6  17   2        5.60       86.51     41.79 o 
  -5  17   2     1527.19     1443.45    153.66 o 
  -4  17   2        1.06        5.44     26.72 o 
  -3  17   2      202.66      223.98     34.53 o 
  -2  17   2      364.40      416.16     38.77 o 
  -1  17   2       35.91       28.12     20.64 o 
   0  17   2      757.54      783.34     38.15 o 
   1  17   2      504.30      504.92     30.01 o 
   2  17   2     1711.16     1596.65     59.30 o 
   3  17   2       14.25       22.74     21.17 o 
   4  17   2     1230.74     1083.73     83.39 o 
   5  17   2      868.45      905.91     66.52 o 
   6  17   2       55.16       57.18     29.94 o 
  -6  18   2       51.15        3.38     39.14 o 
  -5  18   2       76.09       59.06     38.65 o 
  -4  18   2      152.68      184.68     38.91 o 
  -3  18   2      122.38      140.57     30.93 o 
  -2  18   2      206.12      176.97     35.31 o 
  -1  18   2      157.81      206.36     52.27 o 
   0  18   2      376.27      375.61     31.87 o 
   1  18   2     1682.11     1636.18     55.94 o 
   2  18   2      661.35      736.36     44.71 o 
   3  18   2      173.11      229.44     30.18 o 
   4  18   2       83.47       56.86     31.58 o 
   5  18   2      120.42      120.14     38.76 o 
   6  18   2      148.37      163.77     43.20 o 
  -5  19   2     1122.18     1057.97     90.05 o 
  -4  19   2      208.98      210.69     46.66 o 
  -3  19   2      274.64      224.31     35.44 o 
  -2  19   2     4232.52     3837.62    127.92 o 
  -1  19   2      532.12      509.74     37.39 o 
   0  19   2      576.13      636.77     39.70 o 
   1  19   2      414.20      408.40     33.07 o 
   2  19   2     2027.10     2140.45     98.26 o 
   3  19   2       59.35       45.32     24.16 o 
   4  19   2      938.35      846.57     63.82 o 
   5  19   2      109.69      169.95     40.45 o 
  -5  20   2       28.86      -18.99     37.75 o 
  -4  20   2     3269.61     3190.65    124.05 o 
  -3  20   2     1773.62     1973.23     83.04 o 
  -2  20   2      223.24      237.15     35.50 o 
  -1  20   2        3.19        4.27     28.43 o 
   0  20   2     4697.98     4786.34    128.41 o 
   1  20   2       65.40       65.51     32.00 o 
   2  20   2      229.88      216.53     30.09 o 
   3  20   2       16.08       37.01     25.60 o 
   4  20   2     2807.43     2775.76    102.97 o 
   5  20   2      339.93      361.21     50.87 o 
  -5  21   2       15.90        8.74     40.39 o 
  -4  21   2        5.87       11.75     35.99 o 
  -3  21   2       56.23      145.09     38.48 o 
  -2  21   2     1068.17     1205.76     60.13 o 
  -1  21   2      169.00      146.34     36.16 o 
   0  21   2      200.85      258.56     66.16 o 
   1  21   2      676.11      650.90     61.18 o 
   2  21   2      657.56      684.42     46.70 o 
   3  21   2      100.79       95.16     33.27 o 
   4  21   2      403.65      411.78     49.11 o 
  -4  22   2      549.80      595.59     83.23 o 
  -3  22   2      218.44      244.18     40.41 o 
  -2  22   2      595.35      644.03     46.00 o 
  -1  22   2      240.26      194.12     51.73 o 
   0  22   2       69.85      153.06     39.20 o 
   1  22   2        3.23       13.22     33.54 o 
   2  22   2       50.01       -2.19     32.17 o 
   3  22   2        0.66       19.98     32.00 o 
   4  22   2       78.76      163.11     41.60 o 
  -4  23   2        0.40       32.53     33.66 o 
  -3  23   2      755.10      721.22     57.06 o 
  -2  23   2      203.77      194.64     43.89 o 
  -1  23   2      419.46      514.18     72.46 o 
   0  23   2      563.07      573.89     61.74 o 
   1  23   2     1534.13     1599.49     98.35 o 
   2  23   2       20.15       17.86     34.18 o 
   3  23   2       21.72       78.25     57.36 o 
  -3  24   2      138.51      164.49     39.60 o 
  -2  24   2        9.73      -20.37     40.51 o 
  -1  24   2     1907.12     1879.45    132.08 o 
   0  24   2      614.59      618.94     79.05 o 
   1  24   2      110.08      180.89     46.35 o 
   2  24   2        7.45        1.72     35.62 o 
   3  24   2     1080.73     1243.25    121.16 o 
  -2  25   2       31.26       30.51     71.19 o 
  -1  25   2      128.75      165.05     62.89 o 
   0  25   2       45.35       91.14     50.16 o 
   1  25   2     1863.56     1969.32    108.91 o 
   2  25   2       36.69       33.43     40.02 o 
   0  26   2      372.90      501.71     77.68 o 
  -8   1   3      183.41      191.01     32.22 o 
  -7   1   3       58.77       73.29     19.46 o 
  -6   1   3     2507.74     2713.08     61.07 o 
  -5   1   3      316.03      379.61     26.14 o 
  -4   1   3       18.01       45.67     13.78 o 
  -3   1   3     6630.39     7613.38    130.01 o 
  -2   1   3      459.94      497.01     27.78 o 
  -1   1   3     1244.49     1247.67     31.42 o 
   0   1   3       81.31       67.91     10.52 o 
   1   1   3    37594.00    36181.63    791.29 o 
   2   1   3        7.90      -10.46     20.78 o 
   3   1   3      822.49      941.33     47.75 o 
   4   1   3      319.94      351.66     24.70 o 
   5   1   3     5677.98     5772.57    144.86 o 
   6   1   3      243.25      288.55     54.77 o 
   7   1   3        1.15       -9.34     29.31 o 
   8   1   3      900.28      761.65     64.75 o 
  -8   2   3     1301.25     1420.92     64.86 o 
  -7   2   3      407.42      455.70     34.09 o 
  -6   2   3      359.91      430.93     28.39 o 
  -5   2   3      806.71      981.78     39.53 o 
  -4   2   3     3013.44     3085.64     62.86 o 
  -3   2   3      913.53      933.70     30.96 o 
  -2   2   3     2317.10     2528.66     52.40 o 
  -1   2   3    10483.30    10270.23    150.86 o 
   0   2   3     5926.63     5516.99    112.94 o 
   1   2   3     4107.61     3921.21     99.27 o 
   2   2   3     1569.11     1469.41     72.37 o 
   3   2   3     8396.66     7828.44    167.31 o 
   4   2   3        8.17        1.17     13.57 o 
   5   2   3       74.43      131.61     49.38 o 
   6   2   3       27.97       25.83     26.27 o 
   7   2   3      805.60      663.04     57.23 o 
   8   2   3       35.13       61.11     42.15 o 
  -8   3   3      150.12      193.40     40.86 o 
  -7   3   3     1015.27     1094.12     53.58 o 
  -6   3   3      166.40      194.28     23.56 o 
  -5   3   3      791.63      898.32     37.70 o 
  -4   3   3      867.61     1059.73     36.79 o 
  -3   3   3     2755.19     2800.07     55.08 o 
  -2   3   3     2980.05     3147.13     63.52 o 
  -1   3   3      515.20      567.64     24.17 o 
   0   3   3    13630.33    12728.09    266.49 o 
   1   3   3     8644.18     8004.34    187.18 o 
   2   3   3     2147.50     2036.94     69.52 o 
   3   3   3      702.11      718.53     36.41 o 
   4   3   3     2155.10     2288.28     95.82 o 
   5   3   3      968.37      957.34     45.04 o 
   6   3   3        1.33       34.63     26.60 o 
   7   3   3       56.56       46.81     30.79 o 
   8   3   3      349.59      390.48     51.53 o 
  -8   4   3       99.02      104.09     53.07 o 
  -7   4   3      123.49       95.51     24.17 o 
  -6   4   3       54.72       65.97     19.53 o 
  -5   4   3       41.84       26.07     15.56 o 
  -4   4   3      153.28      193.99     18.43 o 
  -3   4   3      612.05      746.49     27.40 o 
  -2   4   3     3957.52     4036.74     72.81 o 
  -1   4   3      220.25      271.92     17.96 o 
   0   4   3     1879.14     1741.50     56.23 o 
   1   4   3       52.67       49.65     17.55 o 
   2   4   3       54.80       52.14     26.26 o 
   3   4   3       37.18       26.37     16.16 o 
   4   4   3      727.19      708.74     37.22 o 
   5   4   3      116.49      102.31     22.23 o 
   6   4   3      210.97      228.75     37.25 o 
   7   4   3       14.69       -5.09     30.17 o 
   8   4   3       71.89       42.54     35.83 o 
  -8   5   3      443.92      535.90     55.64 o 
  -7   5   3      110.87      103.55     33.52 o 
  -6   5   3     1876.62     2029.71     60.58 o 
  -5   5   3        4.20      -12.54     13.87 o 
  -4   5   3        8.49        0.49     11.57 o 
  -3   5   3      199.37      219.88     17.31 o 
  -2   5   3     9203.04     8515.27    145.82 o 
  -1   5   3     1065.46     1058.09     33.06 o 
   0   5   3      240.93      234.94     33.72 o 
   1   5   3      524.01      606.56     32.86 o 
   2   5   3       14.96        7.35     14.00 o 
   3   5   3     2930.27     3060.90     93.84 o 
   4   5   3     6077.73     6110.68    127.54 o 
   5   5   3     2590.31     2402.53     70.34 o 
   6   5   3      451.33      423.20     45.22 o 
   7   5   3       24.21        9.14     30.75 o 
   8   5   3      313.02      261.88     51.21 o 
  -8   6   3      331.86      278.43     47.17 o 
  -7   6   3      857.88      852.76     75.02 o 
  -6   6   3        4.23      -18.18     18.18 o 
  -5   6   3      235.16      248.25     23.96 o 
  -4   6   3     7926.40     8236.14    144.03 o 
  -3   6   3     2429.39     2225.07     49.73 o 
  -2   6   3      471.52      532.65     20.79 o 
  -1   6   3      178.03      250.27     14.66 o 
   0   6   3     2509.03     2149.08     58.07 o 
   1   6   3      398.91      360.53     31.39 o 
   2   6   3     8064.61     7690.78    183.90 o 
   3   6   3      345.02      310.56     32.20 o 
   4   6   3     5402.62     5021.95    110.27 o 
   5   6   3      375.86      389.53     32.98 o 
   6   6   3     1279.31     1299.73     72.12 o 
   7   6   3       74.54       76.45     35.51 o 
   8   6   3       75.51      111.95     55.38 o 
  -8   7   3       25.28       68.25     41.76 o 
  -7   7   3       19.77        3.40     29.76 o 
  -6   7   3       13.64      -24.69     25.45 o 
  -5   7   3     2511.92     2769.98     91.44 o 
  -4   7   3      828.44      957.12     35.83 o 
  -3   7   3      476.53      589.72     24.95 o 
  -2   7   3     3303.61     3041.79     66.98 o 
  -1   7   3     6327.09     5751.86    108.45 o 
   0   7   3     1143.59     1026.90     33.86 o 
   1   7   3     1126.19      984.89     37.98 o 
   2   7   3      751.90      553.04     34.12 o 
   3   7   3     1260.19     1315.14     62.66 o 
   4   7   3     1702.23     1562.16     72.66 o 
   5   7   3      356.01      366.83     32.87 o 
   6   7   3     2401.24     2291.60     87.38 o 
   7   7   3       45.25       34.24     32.04 o 
  -7   8   3        8.64        3.01     30.58 o 
  -6   8   3      566.15      590.50     51.31 o 
  -5   8   3     2406.80     2453.96     89.12 o 
  -4   8   3       60.50       59.18     14.47 o 
  -3   8   3        2.98        3.97      8.96 o 
  -2   8   3      335.52      525.93     32.50 o 
  -1   8   3     3899.93     3640.13    108.26 o 
   0   8   3       73.28       80.24     14.20 o 
   1   8   3      728.04      817.53     37.07 o 
   2   8   3     1493.99     1316.09     60.23 o 
   3   8   3     4248.16     4044.07    114.36 o 
   4   8   3       72.58       21.06     25.77 o 
   5   8   3      774.12      680.12     57.58 o 
   6   8   3        0.03        0.12     27.41 o 
   7   8   3        0.44       10.56     39.07 o 
  -7   9   3      251.04      289.92    102.98 o 
  -6   9   3        5.65      -20.64     27.48 o 
  -5   9   3     2301.97     2324.52     82.85 o 
  -4   9   3      170.78      162.46     35.27 o 
  -3   9   3     1991.09     1915.57     64.77 o 
  -2   9   3      168.36      162.21     39.17 o 
  -1   9   3       28.12       52.01     14.17 o 
   0   9   3     2280.17     2165.89     53.48 o 
   1   9   3     2445.02     2137.74     60.91 o 
   2   9   3     1234.02     1106.86     39.40 o 
   3   9   3      275.69      305.12     25.65 o 
   4   9   3      982.33     1061.24     65.96 o 
   5   9   3     1187.09     1234.26     63.71 o 
   6   9   3        1.11      -22.08     22.08 o 
   7   9   3      684.68      603.75     70.63 o 
  -7  10   3     2570.64     2378.43    114.60 o 
  -6  10   3       66.87       56.42     31.70 o 
  -5  10   3     5183.83     5136.40    137.23 o 
  -4  10   3      172.86      176.34     29.54 o 
  -3  10   3     5492.59     5341.47    133.57 o 
  -2  10   3     1026.84     1009.74     65.11 o 
  -1  10   3     4282.71     3899.27     85.31 o 
   0  10   3     1289.95     1201.46     38.68 o 
   1  10   3     1039.05      937.37     42.63 o 
   2  10   3     5463.59     5224.05    107.55 o 
   3  10   3    10093.00     9913.67    209.88 o 
   4  10   3     1287.67     1155.47    118.13 o 
   5  10   3        1.13      -20.77     20.77 o 
   6  10   3      926.40      930.65     63.58 o 
   7  10   3     1198.63     1205.23     95.01 o 
  -7  11   3      500.03      434.75     61.63 o 
  -6  11   3      976.08      931.87     64.81 o 
  -5  11   3      896.70      845.88     58.13 o 
  -4  11   3      262.53      267.33     39.57 o 
  -3  11   3      496.26      457.19     37.06 o 
  -2  11   3       70.98       53.45     19.11 o 
  -1  11   3     1169.62     1146.11     42.67 o 
   0  11   3        3.14       -1.20     12.87 o 
   1  11   3     6995.11     6544.75    143.15 o 
   2  11   3     1615.08     1457.99     47.28 o 
   3  11   3      201.67      204.62     22.36 o 
   4  11   3      219.60      237.53     35.29 o 
   5  11   3      295.36      269.53     56.33 o 
   6  11   3       33.27       33.72     35.07 o 
   7  11   3       25.47       74.34     54.48 o 
  -7  12   3      242.39      227.00     51.71 o 
  -6  12   3      708.80      733.05     80.26 o 
  -5  12   3       21.65       33.33     27.90 o 
  -4  12   3      747.59      726.21     52.99 o 
  -3  12   3      341.18      313.94     37.32 o 
  -2  12   3     2537.62     2322.36     70.81 o 
  -1  12   3      905.86      845.62     38.42 o 
   0  12   3      551.56      572.67     29.99 o 
   1  12   3       49.08       39.23     16.52 o 
   2  12   3      702.27      568.82     33.30 o 
   3  12   3      910.66      916.93     41.46 o 
   4  12   3     3436.16     3078.52    112.38 o 
   5  12   3      263.43      259.75     43.99 o 
   6  12   3      217.33      214.80     48.24 o 
   7  12   3      377.56      273.10     58.19 o 
  -7  13   3       12.75        9.16     65.26 o 
  -6  13   3     1309.02     1400.74    135.85 o 
  -5  13   3      963.86      998.94     64.72 o 
  -4  13   3     1026.66     1077.24     62.10 o 
  -3  13   3      241.32      214.78     36.64 o 
  -2  13   3     2562.32     2306.92     71.61 o 
  -1  13   3     1482.85     1333.31     48.88 o 
   0  13   3     1732.66     1477.12     85.79 o 
   1  13   3      427.77      376.91     30.39 o 
   2  13   3     3080.42     3067.86     76.73 o 
   3  13   3       53.37       73.69     18.06 o 
   4  13   3     1670.11     1639.25     68.10 o 
   5  13   3      103.12       23.24     30.31 o 
   6  13   3     1402.98     1536.49    182.48 o 
   7  13   3      179.13      168.98     53.63 o 
  -7  14   3      501.96      480.11     66.02 o 
  -6  14   3        1.42      -10.52     52.54 o 
  -5  14   3       10.17       10.54     32.24 o 
  -4  14   3     2896.47     2880.49    110.26 o 
  -3  14   3      225.51      247.02     32.56 o 
  -2  14   3      444.34      394.17     34.62 o 
  -1  14   3      393.86      370.19     28.80 o 
   0  14   3     4239.26     3732.79     84.28 o 
   1  14   3        5.32      -15.77     15.77 o 
   2  14   3     3415.26     3500.66     84.95 o 
   3  14   3     1794.62     1777.22     52.93 o 
   4  14   3     1235.25     1137.42    107.47 o 
   5  14   3       50.70       70.53     50.60 o 
   6  14   3     1705.11     1763.22    100.36 o 
  -6  15   3     2552.97     2413.13    116.75 o 
  -5  15   3       69.59       70.28     45.66 o 
  -4  15   3       39.17       -0.14     21.50 o 
  -3  15   3      142.27      197.65     30.83 o 
  -2  15   3     2110.81     2067.29     84.86 o 
  -1  15   3      185.37      183.48     42.03 o 
   0  15   3       71.62       60.98     17.28 o 
   1  15   3     1211.65     1222.87     48.66 o 
   2  15   3     3375.12     3238.23     81.53 o 
   3  15   3      183.98      242.31     25.29 o 
   4  15   3      139.34      141.38     33.10 o 
   5  15   3      368.20      338.10     52.10 o 
   6  15   3        9.76       16.91     39.21 o 
  -6  16   3       33.12      -25.40     37.20 o 
  -5  16   3       71.91       91.74     39.23 o 
  -4  16   3       69.77       72.27     34.81 o 
  -3  16   3      213.95      212.41     32.74 o 
  -2  16   3       96.82       69.75     22.96 o 
  -1  16   3       34.60       69.41     23.42 o 
   0  16   3      674.38      662.88     35.74 o 
   1  16   3      944.27      951.80     60.81 o 
   2  16   3      620.83      704.33     40.91 o 
   3  16   3        4.20       26.72     20.77 o 
   4  16   3       30.74       23.51     35.63 o 
   5  16   3      154.22      103.05     42.85 o 
   6  16   3        0.81      -29.31     29.31 o 
  -6  17   3      292.34      269.28     54.52 o 
  -5  17   3      838.91      829.61    140.26 o 
  -4  17   3      223.88      246.27     59.46 o 
  -3  17   3     1626.97     1538.25     77.01 o 
  -2  17   3      406.35      395.07     37.67 o 
  -1  17   3      235.68      348.47     36.27 o 
   0  17   3      519.79      426.06     36.62 o 
   1  17   3     1695.46     1672.94     60.32 o 
   2  17   3        4.81       29.41     34.12 o 
   3  17   3      365.63      410.92     42.04 o 
   4  17   3       20.13       80.60     39.32 o 
   5  17   3     2437.00     2137.27    144.51 o 
   6  17   3        1.51      -13.67     40.15 o 
  -6  18   3      352.03      339.79     58.73 o 
  -5  18   3      250.95      314.50     63.69 o 
  -4  18   3     1586.13     1694.19    130.76 o 
  -3  18   3      151.57      146.62     39.85 o 
  -2  18   3     1363.47     1346.91     65.20 o 
  -1  18   3     1665.09     1918.03    100.63 o 
   0  18   3       68.12       69.64     24.27 o 
   1  18   3       14.98        7.87     20.74 o 
   2  18   3       51.15       90.76     28.19 o 
   3  18   3     3323.67     3326.73    126.05 o 
   4  18   3       79.57       42.22     39.43 o 
   5  18   3       18.79       38.61     42.61 o 
  -5  19   3       36.66      103.22     43.70 o 
  -4  19   3      330.54      277.35     48.19 o 
  -3  19   3      238.43      324.91     48.14 o 
  -2  19   3       56.21       51.72     34.18 o 
  -1  19   3        0.76       27.54     27.95 o 
   0  19   3      238.32      256.82     30.80 o 
   1  19   3      582.80      617.68    103.02 o 
   2  19   3       12.78        1.34     24.69 o 
   3  19   3       15.68       61.26     43.22 o 
   4  19   3      352.64      324.24     54.46 o 
   5  19   3     1065.05      977.21    101.99 o 
  -5  20   3      202.61      208.17     50.80 o 
  -4  20   3      129.37      145.48     44.38 o 
  -3  20   3        1.25        3.42     33.06 o 
  -2  20   3       13.63       17.23     50.13 o 
  -1  20   3       14.78       -0.79     28.00 o 
   0  20   3        1.74       19.07     21.90 o 
   1  20   3      926.09      978.95     96.29 o 
   2  20   3       11.76       24.13     26.81 o 
   3  20   3      142.33      226.63     48.02 o 
   4  20   3       42.40      -15.72     38.63 o 
   5  20   3        0.32      -23.75     41.79 o 
  -4  21   3      499.15      618.72     66.30 o 
  -3  21   3      729.31      661.32     72.03 o 
  -2  21   3     1263.85     1175.61     77.99 o 
  -1  21   3       21.06       28.37     26.47 o 
   0  21   3      438.71      385.38     51.55 o 
   1  21   3     1839.05     2157.69    107.21 o 
   2  21   3      711.66      739.07     67.04 o 
   3  21   3      670.55      800.53    160.78 o 
   4  21   3      265.77      281.31     83.35 o 
  -4  22   3      802.57      754.49     72.77 o 
  -3  22   3      592.49      610.07     63.11 o 
  -2  22   3        0.19       22.43     32.60 o 
  -1  22   3      329.68      433.08     54.13 o 
   0  22   3     1168.88     1331.39     89.35 o 
   1  22   3      124.53      142.78     52.01 o 
   2  22   3        3.68        3.80     33.74 o 
   3  22   3      553.88      670.68     69.81 o 
   4  22   3      475.19      595.42     69.47 o 
  -3  23   3       23.40       48.23     38.18 o 
  -2  23   3       18.46       10.92     28.68 o 
  -1  23   3      600.42      616.99     79.15 o 
   0  23   3      622.85      753.46     70.50 o 
   1  23   3      363.25      441.58     78.99 o 
   2  23   3      243.99      299.69     54.69 o 
   3  23   3        9.30       19.52     51.86 o 
  -3  24   3        9.36       15.12     33.03 o 
  -2  24   3      322.33      330.63     53.26 o 
  -1  24   3       48.37       62.18     48.53 o 
   0  24   3       77.97      101.28     41.94 o 
   1  24   3       21.72      -36.06     36.06 o 
   2  24   3       33.14       27.32     37.67 o 
   3  24   3       49.49      126.03     60.98 o 
  -2  25   3      422.55      457.57     75.53 o 
  -1  25   3      150.03      253.37     60.90 o 
   0  25   3      190.45      113.05     52.73 o 
   1  25   3      630.32      747.81    101.65 o 
   2  25   3      165.17      181.31     65.32 o 
  -8   0   4     2715.64     2545.24    109.86 o 
  -7   0   4     5694.92     5564.56    166.65 o 
  -6   0   4      484.89      522.35     43.08 o 
  -5   0   4       10.13       25.52     23.42 o 
  -4   0   4     2629.35     2874.99    100.27 o 
  -3   0   4    11394.23    12181.11    281.60 o 
  -2   0   4      595.51      752.58     42.31 o 
  -1   0   4     1347.60     1472.98     68.32 o 
   0   0   4    36588.05    36267.79    781.18 o 
   1   0   4     1471.46     1334.82     88.47 o 
   2   0   4     5045.17     4777.61    227.61 o 
   3   0   4     2585.39     2741.00     93.86 o 
   4   0   4     1527.86     1505.35     87.79 o 
   5   0   4        1.26      -37.33     38.93 o 
   6   0   4     2162.84     2208.21    120.68 o 
   7   0   4      112.62       90.24     53.45 o 
   8   0   4      565.36      590.25     91.92 o 
  -8   1   4        0.63      -22.88     22.97 o 
  -7   1   4       23.51       75.27     20.11 o 
  -6   1   4     2299.66     2234.70     55.30 o 
  -5   1   4     2520.79     2485.76     59.17 o 
  -4   1   4       10.33       30.92     15.10 o 
  -3   1   4      210.56      282.50     30.66 o 
  -2   1   4      208.59      208.91     21.60 o 
  -1   1   4     3478.76     3270.72     57.83 o 
   0   1   4     9945.51     9508.56    248.18 o 
   1   1   4     5248.98     4738.50    119.24 o 
   2   1   4    12860.88    12919.21    376.95 o 
   3   1   4     1675.94     1834.20     62.98 o 
   4   1   4     1705.34     1718.74     57.38 o 
   5   1   4        3.20      -19.97     24.07 o 
   6   1   4     1182.17     1172.03     68.77 o 
   7   1   4      166.67      115.11     35.15 o 
   8   1   4     1817.71     1627.85    102.08 o 
  -8   2   4      663.18      617.40     70.05 o 
  -7   2   4        3.71        1.58     17.98 o 
  -6   2   4       14.19       18.59     17.78 o 
  -5   2   4     2169.98     2141.88     54.54 o 
  -4   2   4      541.29      537.76     27.72 o 
  -3   2   4      605.94      630.56     29.24 o 
  -2   2   4     1756.98     1938.74     56.84 o 
  -1   2   4      936.04      971.48     45.78 o 
   0   2   4     3495.34     3670.22     82.85 o 
   1   2   4      566.08      651.85     66.82 o 
   2   2   4     3829.65     4251.63    295.35 o 
   3   2   4      176.51      218.21     23.42 o 
   4   2   4      485.82      490.49     30.57 o 
   5   2   4       11.85       11.45     23.28 o 
   6   2   4        0.10       43.06     28.40 o 
   7   2   4      111.23       72.80     33.98 o 
   8   2   4      122.05      176.25     42.27 o 
  -8   3   4      819.23      775.63    108.27 o 
  -7   3   4     2009.11     2084.08     57.92 o 
  -6   3   4       10.52       42.49     18.92 o 
  -5   3   4     1867.01     2024.31     52.74 o 
  -4   3   4      361.51      422.65     24.99 o 
  -3   3   4     7013.42     6958.05    113.15 o 
  -2   3   4     1554.25     1605.26     36.90 o 
  -1   3   4     7054.48     6604.86    123.21 o 
   0   3   4      160.02      152.03     16.24 o 
   1   3   4     8142.57     7746.23    184.69 o 
   2   3   4     2428.07     2448.10    100.01 o 
   3   3   4        1.20        9.34     17.62 o 
   4   3   4     3285.14     3190.71     78.54 o 
   5   3   4     3193.39     2987.12     94.97 o 
   6   3   4     2024.85     1990.94     83.12 o 
   7   3   4      124.66      194.36     40.04 o 
   8   3   4      468.57      503.00     56.48 o 
  -8   4   4      489.82      508.52     64.04 o 
  -7   4   4     1663.74     1761.19     87.88 o 
  -6   4   4      221.73      247.63     25.28 o 
  -5   4   4     2873.19     3038.19     67.23 o 
  -4   4   4     4648.41     4879.65     88.49 o 
  -3   4   4     6654.68     7007.24    113.83 o 
  -2   4   4     1531.81     1580.72     35.93 o 
  -1   4   4     5111.85     4734.45     93.66 o 
   0   4   4      649.25      574.44     25.40 o 
   1   4   4      552.96      603.48     34.89 o 
   2   4   4      675.10      588.38     32.22 o 
   3   4   4     7281.14     6752.29    150.99 o 
   4   4   4     1093.70     1170.78     55.00 o 
   5   4   4      510.75      642.81     60.18 o 
   6   4   4      365.52      419.22     63.71 o 
   7   4   4     1647.45     1627.65     95.84 o 
   8   4   4        3.75       13.57     44.16 o 
  -8   5   4      246.08      254.23     54.11 o 
  -7   5   4      486.25      484.90     71.44 o 
  -6   5   4      675.89      734.59     38.26 o 
  -5   5   4      157.09      181.41     21.30 o 
  -4   5   4      771.42      863.59     33.70 o 
  -3   5   4     2857.98     2736.04     58.75 o 
  -2   5   4     2779.88     2567.44     52.14 o 
  -1   5   4      144.73      135.68     15.89 o 
   0   5   4      631.09      504.31     33.66 o 
   1   5   4     6131.79     5503.23    119.61 o 
   2   5   4      990.13      991.43     44.49 o 
   3   5   4      234.94      306.60     66.35 o 
   4   5   4      146.42      124.13     23.45 o 
   5   5   4     4047.55     3928.50     97.23 o 
   6   5   4      589.52      633.23     52.41 o 
   7   5   4       10.70       69.02     44.29 o 
  -7   6   4      416.99      407.96     59.14 o 
  -6   6   4        0.42       14.83     27.45 o 
  -5   6   4       69.00       55.82     18.26 o 
  -4   6   4       98.04      121.54     17.42 o 
  -3   6   4     3199.04     3031.07     62.82 o 
  -2   6   4     2125.64     2029.59     49.62 o 
  -1   6   4        7.70       11.03     11.78 o 
   0   6   4      185.67      155.15     30.56 o 
   1   6   4      675.71      679.01     41.96 o 
   2   6   4      868.67      794.91     71.22 o 
   3   6   4     1450.75     1440.85     55.40 o 
   4   6   4       50.82       34.11     20.65 o 
   5   6   4      112.59      137.41     23.70 o 
   6   6   4      489.01      593.25     51.39 o 
   7   6   4      639.55      667.78     58.23 o 
  -7   7   4      101.07      145.45     42.90 o 
  -6   7   4     2057.04     2007.01     81.14 o 
  -5   7   4     2266.69     2182.17     58.94 o 
  -4   7   4      269.60      305.80     23.11 o 
  -3   7   4       22.74       16.78     11.34 o 
  -2   7   4     8352.07     7671.44    185.75 o 
  -1   7   4        3.74       -8.26     12.02 o 
   0   7   4     1919.20     1689.29     80.34 o 
   1   7   4      219.58      162.34     19.73 o 
   2   7   4     3788.92     3321.50     94.83 o 
   3   7   4       41.33       15.40     19.61 o 
   4   7   4     1555.81     1457.22     63.38 o 
   5   7   4     1166.20     1217.94     56.60 o 
   6   7   4      212.96      209.60     37.82 o 
   7   7   4      335.68      325.47     45.31 o 
  -7   8   4      261.94      267.08     50.66 o 
  -6   8   4       10.14        4.33     29.06 o 
  -5   8   4      337.32      396.70     41.01 o 
  -4   8   4     8903.31     8511.79    148.50 o 
  -3   8   4      551.43      621.61     26.00 o 
  -2   8   4       57.35       71.23     12.76 o 
  -1   8   4     2926.67     2518.11     73.62 o 
   0   8   4     4321.67     3970.28     96.45 o 
   1   8   4      244.26      275.27     24.41 o 
   2   8   4     2010.30     1764.70     54.73 o 
   3   8   4     9447.70     8274.80    573.95 o 
   4   8   4     2554.11     2446.29     91.44 o 
   5   8   4       77.72       61.42     22.97 o 
   6   8   4     2321.15     2007.63     84.34 o 
   7   8   4     2194.37     1951.48     94.70 o 
  -7   9   4       24.65       18.96     38.47 o 
  -6   9   4     1721.42     1944.20    109.20 o 
  -5   9   4       56.07       21.24     32.65 o 
  -4   9   4       22.91       14.33     22.18 o 
  -3   9   4      253.66      249.95     28.13 o 
  -2   9   4     2764.77     2618.58     59.99 o 
  -1   9   4        1.88        9.07     16.46 o 
   0   9   4      212.40      220.95     20.52 o 
   1   9   4     1417.12     1107.78     44.39 o 
   2   9   4       36.01       42.31     16.12 o 
   3   9   4      863.41      842.69     49.48 o 
   4   9   4      190.71      166.55     36.54 o 
   5   9   4      568.98      560.12     41.05 o 
   6   9   4       35.33       56.17     32.72 o 
   7   9   4       16.95       30.90     41.90 o 
  -7  10   4        3.97      -32.77     36.78 o 
  -6  10   4      582.05      466.58     58.02 o 
  -5  10   4       40.99       -2.16     25.87 o 
  -4  10   4      879.71      905.32     53.59 o 
  -3  10   4       57.15       87.99     22.62 o 
  -2  10   4       31.62       46.98     22.24 o 
  -1  10   4       21.18        8.46     12.36 o 
   0  10   4      430.96      472.37     37.31 o 
   1  10   4      552.36      597.93     36.12 o 
   2  10   4     1178.75     1235.35     48.53 o 
   3  10   4      699.18      718.97     39.63 o 
   4  10   4       53.59       21.95     17.45 o 
   5  10   4       65.83       89.04     27.21 o 
   6  10   4       74.98       45.85     30.93 o 
   7  10   4       39.35      -18.01     40.58 o 
  -7  11   4       45.25       42.32     41.74 o 
  -6  11   4     3599.91     3486.50    133.60 o 
  -5  11   4     1492.82     1499.77     91.38 o 
  -4  11   4     3306.40     3186.30     97.14 o 
  -3  11   4      135.03      173.16     35.91 o 
  -2  11   4     3585.49     3421.40    103.35 o 
  -1  11   4        6.50        4.23     12.28 o 
   0  11   4      258.20      233.44     22.12 o 
   1  11   4     3211.91     2795.82     77.46 o 
   2  11   4     2095.63     1931.26     62.79 o 
   3  11   4       15.12       -6.90     15.71 o 
   4  11   4      417.59      475.77     61.42 o 
   5  11   4      563.48      646.93     49.72 o 
   6  11   4      206.98      203.20     71.78 o 
   7  11   4      183.25      168.85     51.37 o 
  -7  12   4     1005.83     1028.56     86.16 o 
  -6  12   4      379.65      361.19     56.40 o 
  -5  12   4      557.78      545.36     59.57 o 
  -4  12   4      944.68      894.76     68.13 o 
  -3  12   4     1153.31     1101.88     54.87 o 
  -2  12   4       65.23       77.17     20.41 o 
  -1  12   4     4826.39     4715.52     99.87 o 
   0  12   4     3313.70     2896.13     70.86 o 
   1  12   4        2.59       -0.61     16.28 o 
   2  12   4      193.91      162.39     24.99 o 
   3  12   4     5627.20     5278.98    114.50 o 
   4  12   4      811.04      741.94    105.70 o 
   5  12   4       14.61      -13.90     24.07 o 
   6  12   4      902.95      980.82     67.46 o 
   7  12   4      968.75      835.88     82.87 o 
  -7  13   4       55.23       33.39     43.47 o 
  -6  13   4      981.99      934.14     80.69 o 
  -5  13   4      824.20      744.32     68.92 o 
  -4  13   4      125.42       94.04     36.19 o 
  -3  13   4       55.82       45.96     20.49 o 
  -2  13   4      427.96      453.06     35.07 o 
  -1  13   4      632.01      580.51     41.67 o 
   0  13   4      355.50      362.42     27.21 o 
   1  13   4       78.95       85.63     21.36 o 
   2  13   4     3194.44     2893.55     75.79 o 
   3  13   4      713.17      849.37     43.71 o 
   4  13   4       20.48        6.42     25.11 o 
   5  13   4        5.30       34.02     26.19 o 
   6  13   4      515.79      618.56     65.37 o 
  -6  14   4       31.68       62.71     39.80 o 
  -5  14   4      212.91      246.57     48.94 o 
  -4  14   4      719.82      731.46     80.31 o 
  -3  14   4       91.17       54.80     28.33 o 
  -2  14   4     2208.88     2197.42     72.04 o 
  -1  14   4      581.50      542.63     44.27 o 
   0  14   4        1.97       17.16     16.26 o 
   1  14   4      623.37      585.17     40.05 o 
   2  14   4       14.26       32.10     19.03 o 
   3  14   4     2446.20     2335.06     68.72 o 
   4  14   4       86.38       93.25     29.83 o 
   5  14   4      111.08       36.40     35.28 o 
   6  14   4       73.84       61.45     42.06 o 
  -6  15   4      603.98      609.13     69.49 o 
  -5  15   4      884.42      825.86     73.15 o 
  -4  15   4       45.58       19.45     36.90 o 
  -3  15   4     1821.31     1876.44     86.90 o 
  -2  15   4     1208.41     1282.95     72.22 o 
  -1  15   4      941.57      959.61     81.53 o 
   0  15   4      179.89      174.23     23.25 o 
   1  15   4     2773.99     2537.82     78.09 o 
   2  15   4       51.79       66.98     21.28 o 
   3  15   4        9.19       -3.11     23.43 o 
   4  15   4      414.76      470.52     55.42 o 
   5  15   4     1552.53     1571.01    124.93 o 
   6  15   4       11.35      -31.18     37.77 o 
  -6  16   4      117.72       27.45     41.00 o 
  -5  16   4     1176.13     1160.23    119.04 o 
  -4  16   4     1419.84     1434.87    192.60 o 
  -3  16   4     1915.50     1882.73    151.05 o 
  -2  16   4      133.00      148.76     26.85 o 
  -1  16   4     1352.55     1372.88     64.56 o 
   0  16   4        5.74       15.91     20.55 o 
   1  16   4        8.91       -4.03     20.73 o 
   2  16   4     3766.93     3686.12     92.89 o 
   3  16   4     1209.06     1284.96     85.71 o 
   4  16   4      462.37      450.03     56.29 o 
   5  16   4       26.67      102.24     59.74 o 
   6  16   4      541.25      405.40     99.25 o 
  -6  17   4       66.09       57.44     43.30 o 
  -5  17   4      675.27      630.74     67.15 o 
  -4  17   4        6.52       44.86     39.24 o 
  -3  17   4      967.59      915.80     70.51 o 
  -2  17   4      347.00      386.47     46.67 o 
  -1  17   4      510.26      652.89     47.43 o 
   0  17   4      219.13      269.88     38.17 o 
   1  17   4       20.50       24.79     22.69 o 
   2  17   4        1.76       -2.83     20.39 o 
   3  17   4      132.75      189.76     42.12 o 
   4  17   4      842.56      904.83     84.08 o 
   5  17   4      573.00      518.10     63.53 o 
   6  17   4      104.57      137.40     50.06 o 
  -5  18   4      230.53      223.80     50.20 o 
  -4  18   4      353.27      361.83     53.96 o 
  -3  18   4       22.84       12.38     33.11 o 
  -2  18   4        0.45        0.46     28.90 o 
  -1  18   4      367.31      323.75     38.64 o 
   0  18   4      953.33      898.06     60.65 o 
   1  18   4        5.52       43.45     26.97 o 
   2  18   4      465.20      552.35     48.30 o 
   3  18   4        5.61        6.76     45.25 o 
   4  18   4       34.49       22.27     39.61 o 
   5  18   4       15.09       17.73     76.95 o 
  -5  19   4     1275.46     1147.45    108.10 o 
  -4  19   4       36.46      -33.86     33.86 o 
  -3  19   4       55.08       23.30     34.00 o 
  -2  19   4      557.32      751.80     64.54 o 
  -1  19   4      794.06      766.24     53.65 o 
   0  19   4     1993.45     1967.22     75.15 o 
   1  19   4       95.10      112.54     29.84 o 
   2  19   4     2509.22     2555.13     90.38 o 
   3  19   4      550.60      510.77     60.94 o 
   4  19   4     2112.45     1995.21    117.10 o 
   5  19   4       56.15       58.40     45.39 o 
  -5  20   4       46.23       43.02     41.89 o 
  -4  20   4     1123.19      917.17     77.11 o 
  -3  20   4     1082.65     1036.83     78.30 o 
  -2  20   4      852.16      902.44     69.82 o 
  -1  20   4       62.17       25.41     46.72 o 
   0  20   4     1304.35     1449.61     71.38 o 
   1  20   4      111.93       63.18     35.43 o 
   2  20   4      904.87      891.87     72.00 o 
   3  20   4       50.57       54.63     40.62 o 
   4  20   4     1439.85     1610.53    113.45 o 
  -4  21   4      208.26      246.19     51.47 o 
  -3  21   4        8.28       -9.87     35.59 o 
  -2  21   4      567.40      626.29     61.89 o 
  -1  21   4        0.34       37.63     31.78 o 
   0  21   4      377.56      436.83     39.36 o 
   1  21   4       86.93       46.14     34.43 o 
   2  21   4       72.80       38.11     34.69 o 
   3  21   4      298.33      344.33     54.84 o 
   4  21   4      313.95      386.09     76.72 o 
  -4  22   4      110.92      106.10     68.99 o 
  -3  22   4     1096.53     1117.95     83.31 o 
  -2  22   4       47.27       32.11     36.38 o 
  -1  22   4       56.14       74.74     46.68 o 
   0  22   4      281.58      309.15     53.54 o 
   1  22   4      128.27      210.64     45.56 o 
   2  22   4       33.14        6.24     33.37 o 
   3  22   4      255.98      329.86     73.47 o 
   4  22   4        4.33       52.09     45.38 o 
  -3  23   4      404.67      429.94     58.90 o 
  -2  23   4        3.36       33.52     37.02 o 
  -1  23   4      419.89      462.67     55.79 o 
   0  23   4       96.63       98.36     39.59 o 
   1  23   4     1467.31     1417.52    127.12 o 
   2  23   4      256.09      263.55     68.42 o 
   3  23   4        7.20      151.11     62.38 o 
  -2  24   4      328.44      280.46     89.35 o 
  -1  24   4      444.10      560.02     78.09 o 
   0  24   4     1149.58     1153.21     87.64 o 
   1  24   4       95.74       58.90     41.23 o 
   2  24   4       63.97       86.65     56.36 o 
  -1  25   4       13.15       37.43     46.89 o 
   0  25   4       69.81       86.43     43.07 o 
   1  25   4     1072.95     1221.64     93.23 o 
  -8   1   5        1.62       26.29     31.11 o 
  -7   1   5      148.01      165.80     23.85 o 
  -6   1   5     1500.82     1563.46     50.84 o 
  -5   1   5      115.04      168.21     21.32 o 
  -4   1   5        2.86       67.31     21.57 o 
  -3   1   5      343.53      328.23     23.09 o 
  -2   1   5      262.93      242.33     23.77 o 
  -1   1   5     1125.30     1328.45    105.72 o 
   0   1   5      102.07      103.73     23.58 o 
   1   1   5    14034.30    14031.61    321.72 o 
   2   1   5     7638.44     7540.27    236.20 o 
   3   1   5       62.06       45.13     30.96 o 
   4   1   5       78.47       52.18     17.62 o 
   5   1   5     3273.95     3118.91     98.99 o 
   6   1   5       74.28       86.88     31.25 o 
   7   1   5      347.66      341.47     50.81 o 
  -8   2   5     2048.43     1840.93    106.23 o 
  -7   2   5     2107.16     2048.43     58.85 o 
  -6   2   5      797.27      802.61     40.30 o 
  -5   2   5      398.26      447.05     29.43 o 
  -4   2   5     5593.65     5696.58    101.11 o 
  -3   2   5       94.46      127.31     16.91 o 
  -2   2   5       17.48       50.05     13.79 o 
  -1   2   5     8766.55     8388.60    141.56 o 
   0   2   5    19778.77    19562.38    378.16 o 
   1   2   5      295.99      380.57    104.36 o 
   2   2   5       57.49      144.68     48.38 o 
   3   2   5     6820.75     6584.51    220.70 o 
   4   2   5      694.58      733.52     41.43 o 
   5   2   5      596.77      705.42     50.84 o 
   6   2   5      386.27      340.59     47.22 o 
   7   2   5     1140.80     1082.79     71.92 o 
  -7   3   5      247.37      225.98     27.54 o 
  -6   3   5      521.05      530.17     44.91 o 
  -5   3   5     1187.46     1212.36     57.31 o 
  -4   3   5      314.27      420.89     30.27 o 
  -3   3   5     1352.83     1340.65     37.98 o 
  -2   3   5       25.52       40.46     15.18 o 
  -1   3   5      153.98      186.62     20.76 o 
   0   3   5     5815.52     6427.19    320.93 o 
   1   3   5     3725.80     3436.63     96.35 o 
   2   3   5      498.56      490.92     68.42 o 
   3   3   5      626.33     1233.11    280.14 o 
   4   3   5     1991.40     1883.27     64.23 o 
   5   3   5      999.61      954.07     58.99 o 
   6   3   5      480.75      462.28     47.72 o 
   7   3   5      467.93      421.42     50.46 o 
  -7   4   5      119.64       92.34     44.62 o 
  -6   4   5       89.17      132.92     22.30 o 
  -5   4   5      135.13      133.43     20.56 o 
  -4   4   5     1537.47     1547.27     44.06 o 
  -3   4   5      262.08      281.62     19.36 o 
  -2   4   5     2324.55     2699.23    127.39 o 
  -1   4   5        4.46        7.13     13.07 o 
   0   4   5     1881.38     1957.44     92.04 o 
   1   4   5      882.20      990.85     56.93 o 
   2   4   5      321.80      324.99     28.05 o 
   3   4   5      271.50      295.67     35.86 o 
   4   4   5      263.78      314.44     35.24 o 
   5   4   5        5.57       21.55     46.69 o 
   6   4   5      103.47      141.54     35.79 o 
   7   4   5      180.73      149.71     51.67 o 
  -7   5   5       45.62       54.38     36.32 o 
  -6   5   5     3458.50     3372.24     89.39 o 
  -5   5   5      700.64      755.67     36.17 o 
  -4   5   5      110.24       83.63     16.26 o 
  -3   5   5       43.26       18.37     11.81 o 
  -2   5   5    13477.31    13481.08    267.86 o 
  -1   5   5      138.12       86.38     15.85 o 
   0   5   5      760.57      788.05     51.67 o 
   1   5   5     4211.13     4014.65     95.53 o 
   2   5   5     8109.71     7866.55    193.75 o 
   3   5   5      218.08      350.21     39.40 o 
   4   5   5      970.60     1019.69     52.36 o 
   5   5   5     2128.15     1834.88     75.40 o 
   6   5   5      406.18      419.76     46.67 o 
   7   5   5      112.05      117.31     38.66 o 
  -7   6   5      729.60      685.53     67.89 o 
  -6   6   5      114.64      131.81     40.11 o 
  -5   6   5      702.40      803.68     51.12 o 
  -4   6   5     5596.44     5676.55    108.17 o 
  -3   6   5     4621.54     4396.03     84.19 o 
  -2   6   5     2601.80     2444.54     69.58 o 
  -1   6   5     5591.12     5321.25    107.76 o 
   0   6   5     2916.98     2598.94     61.63 o 
   1   6   5     3990.19     4126.14    177.63 o 
   2   6   5     5626.99     5135.57    200.38 o 
   3   6   5     5464.65     4726.48    139.43 o 
   4   6   5     6170.15     6017.68    147.77 o 
   5   6   5      123.11      143.67     31.80 o 
   6   6   5     3090.69     2844.29    100.61 o 
   7   6   5      435.38      360.11     49.49 o 
  -7   7   5      239.35      182.44     47.07 o 
  -6   7   5      315.46      326.30     49.65 o 
  -5   7   5     4313.40     4429.11    280.37 o 
  -4   7   5      276.12      292.38     23.16 o 
  -3   7   5     2226.64     2253.96     52.27 o 
  -2   7   5     3523.24     3133.64     81.91 o 
  -1   7   5     4741.58     4549.13    106.99 o 
   0   7   5     2634.94     2365.94     64.42 o 
   1   7   5      639.45      622.91     35.59 o 
   2   7   5      573.38      568.38     34.12 o 
   3   7   5      133.70       57.53     25.10 o 
   4   7   5     4632.87     4420.05    118.07 o 
   5   7   5       13.52       31.42     22.09 o 
   6   7   5      357.94      375.72     44.95 o 
   7   7   5      462.53      370.91     50.48 o 
  -7   8   5        5.73       -4.56     36.34 o 
  -6   8   5      824.09      994.44    124.54 o 
  -5   8   5      246.05      153.33     47.76 o 
  -4   8   5      962.67      967.87     60.58 o 
  -3   8   5      180.99      159.27     19.07 o 
  -2   8   5      152.86      168.93     21.89 o 
  -1   8   5      951.31     1050.79     54.67 o 
   0   8   5      308.81      272.38     27.30 o 
   1   8   5        2.52       11.39     17.43 o 
   2   8   5     1445.60     1345.77     50.17 o 
   3   8   5      778.31      725.99    116.38 o 
   4   8   5      784.53      803.47     51.08 o 
   5   8   5        6.47       -3.49     23.99 o 
   6   8   5       31.68       62.96     45.95 o 
   7   8   5      122.39      101.19     45.89 o 
  -7   9   5      953.37      980.68     82.70 o 
  -6   9   5      487.84      536.50     61.77 o 
  -5   9   5     2192.45     2161.69     99.47 o 
  -4   9   5     2119.80     2032.66     91.21 o 
  -3   9   5     3685.75     3532.95     79.81 o 
  -2   9   5      306.01      319.01     26.46 o 
  -1   9   5      284.36      351.45     28.32 o 
   0   9   5     1776.16     1808.28     60.60 o 
   1   9   5     7870.75     7445.59    161.78 o 
   2   9   5     1379.43     1371.83     51.81 o 
   3   9   5       68.15       38.41     16.32 o 
   4   9   5        7.53       13.02     24.01 o 
   5   9   5      317.42      308.32     39.29 o 
   6   9   5        2.71      -10.00     28.38 o 
   7   9   5      789.17      761.87    133.74 o 
  -7  10   5      972.85      863.42     97.62 o 
  -6  10   5      670.40      688.34     87.65 o 
  -5  10   5     2781.94     2730.36    112.72 o 
  -4  10   5      468.17      564.08     56.17 o 
  -3  10   5      708.61      818.56     60.82 o 
  -2  10   5      849.84      856.08     39.96 o 
  -1  10   5    10394.71     9369.77    176.71 o 
   0  10   5     1385.26     1311.39     59.49 o 
   1  10   5      661.84      731.57     41.76 o 
   2  10   5     3193.23     2952.17     81.78 o 
   3  10   5     4083.42     3935.64    106.31 o 
   4  10   5      297.42      287.74     41.70 o 
   5  10   5       15.19       13.48     26.70 o 
   6  10   5     2266.72     2058.30     91.44 o 
   7  10   5      796.09      706.03     75.51 o 
  -7  11   5      642.34      563.69     70.82 o 
  -6  11   5      429.08      410.37     59.30 o 
  -5  11   5       30.96       -2.01     34.16 o 
  -4  11   5       34.03       46.11     31.78 o 
  -3  11   5     1275.11     1381.76     80.04 o 
  -2  11   5     1198.85     1201.21     47.16 o 
  -1  11   5       60.12       65.95     22.44 o 
   0  11   5      351.55      317.20     26.27 o 
   1  11   5     2721.38     2472.66     73.90 o 
   2  11   5      714.09      781.88     46.95 o 
   3  11   5       83.22       77.46     24.82 o 
   4  11   5      190.98      169.35     44.03 o 
   5  11   5     1184.27     1219.61     70.61 o 
   6  11   5        0.59       23.52     32.31 o 
   7  11   5      115.89      125.01     50.07 o 
  -7  12   5       34.73       28.46     43.57 o 
  -6  12   5      126.92      134.94     46.82 o 
  -5  12   5        0.30      -15.00     31.69 o 
  -4  12   5       32.84       43.67     32.77 o 
  -3  12   5      118.66       85.87     32.27 o 
  -2  12   5      351.63      391.46     52.91 o 
  -1  12   5      269.88      301.03     27.74 o 
   0  12   5       25.22       16.85     15.92 o 
   1  12   5      809.67      974.99     50.18 o 
   2  12   5     1619.78     1561.25     61.05 o 
   3  12   5       74.65      102.76     26.49 o 
   4  12   5     1448.78     1399.94     67.69 o 
   5  12   5      175.86      134.84     34.56 o 
   6  12   5      465.45      498.60     65.59 o 
  -6  13   5     1530.31     1497.55    102.28 o 
  -5  13   5     1836.72     1905.66    109.73 o 
  -4  13   5       16.26       78.85     35.53 o 
  -3  13   5       44.17       63.26     30.97 o 
  -2  13   5     1818.49     1769.45     79.56 o 
  -1  13   5     1620.46     1553.55     53.08 o 
   0  13   5     5109.24     4988.92    167.92 o 
   1  13   5     1312.72     1271.41     78.68 o 
   2  13   5     2408.95     2542.07     79.20 o 
   3  13   5      362.15      396.98     40.34 o 
   4  13   5     2067.64     1904.03     76.60 o 
   5  13   5      192.47      238.35     54.44 o 
   6  13   5      222.20      209.57     57.79 o 
  -6  14   5       90.33       28.07     42.22 o 
  -5  14   5       14.18       33.63     53.33 o 
  -4  14   5     2213.31     2101.56     97.86 o 
  -3  14   5     1060.75     1018.75    144.91 o 
  -2  14   5     1149.69     1142.34     75.62 o 
  -1  14   5     1008.91     1066.51     58.91 o 
   0  14   5     3202.18     3026.49     77.52 o 
   1  14   5      138.87      265.99     31.30 o 
   2  14   5     5375.52     5290.72    139.84 o 
   3  14   5      753.01      912.96     57.77 o 
   4  14   5      247.23      207.60     35.19 o 
   5  14   5       22.44      106.11     39.88 o 
   6  14   5     1347.39     1295.83    138.51 o 
  -6  15   5      920.19      798.28     93.67 o 
  -5  15   5        9.05       64.04     38.45 o 
  -4  15   5      306.01      331.61     51.20 o 
  -3  15   5        1.37      -30.09     30.09 o 
  -2  15   5     2267.98     2260.18     93.46 o 
  -1  15   5      258.98      284.39     51.08 o 
   0  15   5      430.88      390.95     31.67 o 
   1  15   5      667.75      724.76     47.54 o 
   2  15   5     1474.08     1615.65     66.11 o 
   3  15   5      216.96      305.30     48.28 o 
   4  15   5       52.07      108.74     40.36 o 
   5  15   5      875.65     1014.69     81.33 o 
   6  15   5      140.08      119.67     71.88 o 
  -6  16   5      180.71      196.81     51.48 o 
  -5  16   5      571.23      558.48     64.21 o 
  -4  16   5       17.56      -10.75     32.98 o 
  -3  16   5        3.93       87.25     35.34 o 
  -2  16   5       54.83       69.31     33.29 o 
  -1  16   5      271.58      298.76     36.62 o 
   0  16   5      431.03      365.68     37.71 o 
   1  16   5      524.60      655.74     45.67 o 
   2  16   5       74.37       72.88     26.96 o 
   3  16   5       91.42      126.04     33.77 o 
   4  16   5      188.85      223.37     47.42 o 
   5  16   5       31.26       72.90     55.30 o 
   6  16   5       18.87       25.31     35.95 o 
  -5  17   5      628.63      665.41     69.62 o 
  -4  17   5       66.21       72.47     48.30 o 
  -3  17   5     1619.49     1876.58    102.59 o 
  -2  17   5     1001.72     1015.46     72.51 o 
  -1  17   5       67.66      137.08     29.69 o 
   0  17   5        5.73       27.75     24.99 o 
   1  17   5     3815.91     3983.91    173.31 o 
   2  17   5      956.04      989.59     52.94 o 
   3  17   5        9.27       83.86     39.69 o 
   4  17   5      182.07      170.30     46.79 o 
   5  17   5     2123.55     2082.83    142.10 o 
  -5  18   5      453.49      436.42     62.27 o 
  -4  18   5     4104.34     4081.08    146.64 o 
  -3  18   5      225.59      186.37     62.72 o 
  -2  18   5        5.72       45.59     52.24 o 
  -1  18   5     3483.46     3340.38    102.73 o 
   0  18   5     1613.68     1566.48     70.45 o 
   1  18   5      380.10      412.55     49.00 o 
   2  18   5       41.99       95.66     27.02 o 
   3  18   5     3177.06     3193.82    125.54 o 
   4  18   5      252.62      226.91     51.83 o 
   5  18   5      964.17      838.43     78.98 o 
  -5  19   5        4.17        2.96     39.85 o 
  -4  19   5       19.77       29.19     39.95 o 
  -3  19   5     1055.30     1101.38     81.92 o 
  -2  19   5     2294.02     2192.58     97.48 o 
  -1  19   5        5.01      -23.93     23.93 o 
   0  19   5        6.58       64.28     27.81 o 
   1  19   5     1063.15     1280.67     80.70 o 
   2  19   5       11.77       36.36     28.76 o 
   3  19   5      201.29      279.22     49.80 o 
   4  19   5      146.20      206.58     52.12 o 
   5  19   5      821.79      993.39     87.10 o 
  -4  20   5      243.95      221.39     51.01 o 
  -3  20   5        2.06        3.27     36.84 o 
  -2  20   5      385.24      410.86     56.94 o 
  -1  20   5        7.08      -23.72     25.79 o 
   0  20   5      293.00      316.66     39.37 o 
   1  20   5       10.22       27.95     27.71 o 
   2  20   5      106.52       96.20     40.22 o 
   3  20   5      245.01      323.38     55.23 o 
   4  20   5        8.54       15.52     43.02 o 
  -4  21   5        6.37       13.65     39.58 o 
  -3  21   5      227.60      232.66     49.62 o 
  -2  21   5      370.88      437.98     55.37 o 
  -1  21   5      231.13      270.45     46.80 o 
   0  21   5      393.87      435.06     45.49 o 
   1  21   5      843.26      767.01    103.24 o 
   2  21   5      774.46      786.70     94.12 o 
   3  21   5        0.80       35.01     51.97 o 
   4  21   5      346.68      309.30     59.38 o 
  -3  22   5        1.44      -22.76     38.43 o 
  -2  22   5      286.73      322.56     51.40 o 
  -1  22   5      756.76      773.50     66.12 o 
   0  22   5     1436.14     1722.43    146.75 o 
   1  22   5       23.46        2.03     35.99 o 
   2  22   5      307.42      360.10     72.33 o 
   3  22   5      922.81      806.92     99.90 o 
  -3  23   5      685.06      799.31     76.16 o 
  -2  23   5       12.85        6.04     57.87 o 
  -1  23   5      512.22      555.43     76.72 o 
   0  23   5      484.39      414.34     57.98 o 
   1  23   5      379.79      385.12     57.27 o 
   2  23   5       60.25       70.28     57.12 o 
  -2  24   5       31.83       47.91     42.24 o 
  -1  24   5       20.20       56.67     70.50 o 
   0  24   5      106.06      155.76     46.01 o 
   1  24   5       66.20       81.08     78.09 o 
  -7   0   6      836.38      753.06     65.23 o 
  -6   0   6       49.14       90.87     27.20 o 
  -5   0   6     2205.76     2303.91    109.83 o 
  -4   0   6     6229.81     5876.70    161.79 o 
  -3   0   6     1565.13     1602.44     75.57 o 
  -2   0   6     8301.70     8031.17    209.75 o 
  -1   0   6     5531.70     5217.39    135.73 o 
   0   0   6     4591.41     6218.32    427.58 o 
   1   0   6       23.01       24.42     34.10 o 
   2   0   6    12145.67    11699.12    495.32 o 
   3   0   6      584.30      696.21     92.15 o 
   4   0   6       30.99      153.43     62.20 o 
   5   0   6       96.19      112.68     44.13 o 
   6   0   6     4090.14     3657.62    165.34 o 
   7   0   6        9.21       76.99     51.63 o 
  -7   1   6       90.62      136.42     24.86 o 
  -6   1   6      740.81      809.24     42.09 o 
  -5   1   6      698.18      761.80     40.14 o 
  -4   1   6      692.88      765.81     41.94 o 
  -3   1   6     2127.73     2202.06     56.54 o 
  -2   1   6       12.39       71.61     27.85 o 
  -1   1   6       61.89      175.70     19.37 o 
   0   1   6    14061.31    13979.94    226.72 o 
   1   1   6     1621.01     1635.76     60.62 o 
   3   1   6       99.39      152.72     38.76 o 
   4   1   6     3930.49     3933.15    140.83 o 
   5   1   6      128.19      137.51     33.03 o 
   6   1   6        1.53      152.11     35.36 o 
   7   1   6      232.66      189.50     40.95 o 
  -7   2   6       15.74       69.11     28.24 o 
  -6   2   6      831.05      855.47     46.22 o 
  -5   2   6      734.10      724.52     36.66 o 
  -4   2   6       34.96       28.12     17.41 o 
  -3   2   6      129.24      232.00     22.74 o 
  -2   2   6     2847.09     2925.90     66.27 o 
  -1   2   6       53.38       29.53     10.91 o 
   0   2   6      108.77      133.62     37.78 o 
   1   2   6     2092.26     1977.29     71.72 o 
   2   2   6       68.10      134.83     44.69 o 
   3   2   6      811.89      901.36     74.63 o 
   4   2   6     1733.26     2016.70    141.83 o 
   5   2   6      155.64      119.15     32.64 o 
   6   2   6       28.33       31.85     31.29 o 
   7   2   6      119.44      105.62     39.59 o 
  -7   3   6     1991.02     1763.48     86.68 o 
  -6   3   6      116.64      124.03     24.79 o 
  -5   3   6        4.48       37.54     19.84 o 
  -4   3   6        1.95       52.08     15.82 o 
  -3   3   6     2048.50     1809.56     50.76 o 
  -2   3   6      787.19      873.30     41.44 o 
  -1   3   6      273.86      417.82     43.97 o 
   0   3   6     1734.13     1633.65     52.20 o 
   1   3   6     5537.22     5261.62    138.28 o 
   2   3   6       12.40      -24.58     24.58 o 
   3   3   6       22.70       62.33     53.22 o 
   4   3   6     2207.82     2187.45     78.21 o 
   5   3   6      665.99      816.03     72.70 o 
   6   3   6        2.30      -10.98     28.84 o 
   7   3   6      342.12      385.86     50.28 o 
  -7   4   6      573.28      602.60     54.71 o 
  -6   4   6       88.87       85.65     23.68 o 
  -5   4   6     2577.17     2707.63     70.84 o 
  -4   4   6     2232.20     2289.82     63.82 o 
  -3   4   6      549.15      538.61     25.74 o 
  -2   4   6      722.60      798.54     38.57 o 
  -1   4   6    11293.59    10753.66    197.49 o 
   0   4   6      112.31      125.67     20.45 o 
   1   4   6      238.54      234.20     54.37 o 
   2   4   6       48.67       49.59     18.42 o 
   3   4   6     2855.18     2824.17    147.21 o 
   4   4   6      281.64      319.30     32.69 o 
   5   4   6     2513.08     2432.20    104.01 o 
   6   4   6     1151.21      879.84     99.50 o 
   7   4   6      693.90      640.19     58.74 o 
  -7   5   6       85.34      120.09     42.29 o 
  -6   5   6      541.00      571.47     51.68 o 
  -5   5   6     2705.10     2671.72     70.07 o 
  -4   5   6      494.65      510.92     28.16 o 
  -3   5   6     3188.48     3034.57     65.89 o 
  -2   5   6     4366.41     4083.90    101.99 o 
  -1   5   6      791.55      818.50     41.26 o 
   0   5   6       13.68       12.64     15.30 o 
   1   5   6      981.58      924.63     42.87 o 
   2   5   6       57.76       38.54     18.83 o 
   3   5   6      646.01      772.90     56.35 o 
   4   5   6       20.44       -6.08     20.39 o 
   5   5   6     1123.56     1180.80     80.12 o 
   6   5   6      195.02      245.02     51.61 o 
   7   5   6      867.59      932.80     69.02 o 
  -7   6   6      407.69      297.84     52.54 o 
  -6   6   6        1.34       14.50     32.05 o 
  -5   6   6      221.29      247.20     29.50 o 
  -4   6   6      656.17      607.62     36.89 o 
  -3   6   6     1940.63     1824.88     55.10 o 
  -2   6   6      117.37      128.49     21.56 o 
  -1   6   6        1.84       -4.65     14.00 o 
   0   6   6      531.07      496.66     29.77 o 
   1   6   6     1426.67     1359.86     50.76 o 
   2   6   6      655.78      646.37     43.10 o 
   3   6   6      641.28      670.40     65.53 o 
   4   6   6      454.90      466.87     39.51 o 
   5   6   6       68.43       42.45     33.90 o 
   6   6   6      282.97      209.52     57.33 o 
   7   6   6      784.27      786.29     65.00 o 
  -7   7   6       74.52       65.84     40.43 o 
  -6   7   6      953.44      979.55     77.41 o 
  -5   7   6      673.12      682.53     63.47 o 
  -4   7   6      843.12      834.88     42.06 o 
  -3   7   6     1191.86     1176.63     53.56 o 
  -2   7   6     1767.97     1612.87     67.44 o 
  -1   7   6      244.37      280.04     26.92 o 
   0   7   6     2694.84     2487.94     86.92 o 
   1   7   6     2028.13     1892.54     61.13 o 
   2   7   6     1613.29     1486.43     54.64 o 
   3   7   6      477.56      332.24     88.07 o 
   4   7   6     1291.38     1358.67     64.82 o 
   5   7   6      293.12      359.84     50.06 o 
   6   7   6       12.30       30.16     31.87 o 
   7   7   6      462.37      391.07     52.80 o 
  -7   8   6      678.61      619.58     69.24 o 
  -6   8   6      311.58      389.45     58.24 o 
  -5   8   6       85.17       89.51     37.50 o 
  -4   8   6     2425.09     2409.47    100.20 o 
  -3   8   6       56.44       60.94     20.71 o 
  -2   8   6     3344.93     3051.76    152.43 o 
  -1   8   6      940.09      985.26     62.26 o 
   0   8   6     1741.17     1514.03     86.58 o 
   1   8   6      416.47      394.12     32.94 o 
   2   8   6     1709.32     1552.08     51.21 o 
   3   8   6     1875.91     1622.01     77.18 o 
   4   8   6      125.21      161.60     30.39 o 
   5   8   6     1556.38     1579.28     95.27 o 
   6   8   6     1645.30     1571.60     88.64 o 
   7   8   6      963.24      862.86     68.36 o 
  -7   9   6        2.02       17.50     40.48 o 
  -6   9   6     1550.66     1424.63     96.07 o 
  -5   9   6      531.38      608.85     62.72 o 
  -4   9   6       86.91       79.75     35.29 o 
  -3   9   6      130.02       83.15     21.64 o 
  -2   9   6     6060.46     5735.60    133.90 o 
  -1   9   6       69.55       83.42     19.03 o 
   0   9   6       25.77       19.76     15.17 o 
   1   9   6       61.67       49.24     20.02 o 
   2   9   6      137.97      149.16     21.37 o 
   3   9   6      639.90      693.59     72.47 o 
   4   9   6      410.63      413.93     58.93 o 
   5   9   6      522.54      523.58     64.71 o 
   6   9   6        3.97       77.62     33.51 o 
   7   9   6      229.55      249.14     45.29 o 
  -7  10   6        6.54      -37.53     37.53 o 
  -6  10   6      117.48      180.95     50.62 o 
  -5  10   6        2.71      -17.38     32.12 o 
  -4  10   6       33.14       -4.63     32.48 o 
  -3  10   6      283.89      241.75     39.17 o 
  -2  10   6      101.77      104.75     27.00 o 
  -1  10   6      185.72      164.56     23.39 o 
   0  10   6       59.75       35.00     20.88 o 
   1  10   6      145.99      181.04     26.25 o 
   2  10   6        0.67        3.11     15.29 o 
   3  10   6      364.90      374.13     38.44 o 
   4  10   6        1.21       10.97     25.78 o 
   5  10   6      111.59      107.66     32.00 o 
   6  10   6        8.41       25.25     32.53 o 
  -6  11   6     3537.29     3316.02    135.81 o 
  -5  11   6       78.94      168.20     93.08 o 
  -4  11   6      136.94      134.10     39.54 o 
  -3  11   6      332.95      389.81     58.53 o 
  -2  11   6     3656.76     3629.47    120.41 o 
  -1  11   6      644.20      560.83     68.03 o 
   0  11   6     2399.24     2095.18     79.15 o 
   1  11   6     4396.45     4020.72    117.31 o 
   2  11   6     3212.63     3041.17     87.73 o 
   3  11   6     1636.15     1552.33    108.87 o 
   4  11   6       73.22       99.96     29.72 o 
   5  11   6      699.92      747.89     57.51 o 
   6  11   6       35.09       20.80     32.23 o 
  -6  12   6       11.95       -9.13     38.90 o 
  -5  12   6     1104.71     1152.18     86.61 o 
  -4  12   6      939.19      966.64     74.95 o 
  -3  12   6       75.53       45.28     31.69 o 
  -2  12   6     1302.89     1402.25     94.99 o 
  -1  12   6     3661.58     3248.91    113.24 o 
   0  12   6     3930.94     3944.98     93.74 o 
   1  12   6      811.60      857.91     53.34 o 
   2  12   6     2682.99     2717.53     83.13 o 
   3  12   6     2863.16     2553.82     99.53 o 
   4  12   6        8.95       12.52     23.80 o 
   5  12   6      488.52      428.48     55.11 o 
   6  12   6      665.11      635.70     71.23 o 
  -6  13   6     1006.86      869.33     81.05 o 
  -5  13   6        3.68       11.61     36.03 o 
  -4  13   6      221.71      186.36     57.07 o 
  -3  13   6     1631.77     1521.92     89.52 o 
  -2  13   6      237.49      223.47     48.10 o 
  -1  13   6       49.52       51.90     34.63 o 
   0  13   6     1187.09     1292.79     76.73 o 
   1  13   6     1589.42     1599.31     65.27 o 
   2  13   6      774.93      809.40     49.20 o 
   3  13   6      153.58      171.10     32.61 o 
   4  13   6     1565.04     1599.36     68.50 o 
   5  13   6      528.66      516.09     51.60 o 
   6  13   6      106.53      107.25     72.74 o 
  -6  14   6      307.20      251.29     55.02 o 
  -5  14   6       12.30       36.38     37.57 o 
  -4  14   6        6.23       13.10     33.82 o 
  -3  14   6     1080.77     1044.07     76.59 o 
  -2  14   6      222.09      245.04     59.60 o 
  -1  14   6       13.49        9.22     23.58 o 
   0  14   6      534.74      601.04     38.65 o 
   1  14   6      461.74      558.17     42.91 o 
   2  14   6      195.87      231.93     39.77 o 
   3  14   6        4.37       15.24     26.20 o 
   4  14   6        0.28       -8.79     32.90 o 
   5  14   6      500.40      589.45     54.06 o 
   6  14   6      173.31      235.33     50.81 o 
  -6  15   6      735.36      704.74     96.17 o 
  -5  15   6      130.44      126.18     46.57 o 
  -4  15   6       18.42       47.06     37.22 o 
  -3  15   6      318.56      323.50     82.96 o 
  -2  15   6      392.77      510.85     54.20 o 
  -1  15   6       54.73       93.41     29.56 o 
   0  15   6        8.25       22.69     24.53 o 
   1  15   6     2486.57     2525.90    129.62 o 
   2  15   6       27.65       41.89     24.84 o 
   3  15   6      356.48      419.64     44.79 o 
   4  15   6      449.46      399.61     46.14 o 
   5  15   6      636.23      638.38     58.92 o 
  -5  16   6     1148.64     1036.17    102.21 o 
  -4  16   6      778.72      753.21     70.39 o 
  -3  16   6      439.47      324.76     58.45 o 
  -2  16   6      163.71      155.76     64.50 o 
  -1  16   6     4264.52     4069.50    117.17 o 
   0  16   6      348.00      332.22     44.83 o 
   1  16   6      382.36      542.05     44.10 o 
   2  16   6     1591.85     1740.03     73.52 o 
   3  16   6      998.07      960.93     65.45 o 
   4  16   6       35.70        2.11     37.21 o 
   5  16   6      300.27      502.73     83.83 o 
  -5  17   6      208.38      216.74     53.57 o 
  -4  17   6        6.46       70.51     55.61 o 
  -3  17   6     2024.47     2189.34    101.69 o 
  -2  17   6       55.75       56.59     35.29 o 
  -1  17   6      125.12      234.20     54.60 o 
   0  17   6      154.32      173.83     33.74 o 
   1  17   6     1249.38     1402.03    165.42 o 
   2  17   6       62.82       62.16     28.55 o 
   3  17   6      102.14      155.34     80.54 o 
   4  17   6     1017.74      996.21    108.92 o 
   5  17   6      367.67      460.19     63.23 o 
  -5  18   6       45.47       39.51     43.68 o 
  -4  18   6      233.29      377.33     71.34 o 
  -3  18   6       44.34       36.51     37.66 o 
  -2  18   6      700.50      771.51    102.79 o 
  -1  18   6      132.13      175.04     35.66 o 
   0  18   6      491.29      470.98     46.02 o 
   1  18   6       31.55      160.28     45.06 o 
   2  18   6      207.83      211.22     38.32 o 
   3  18   6        9.10       49.43     38.18 o 
   4  18   6        4.77       45.16     42.79 o 
   5  18   6        7.37      125.88     48.52 o 
  -4  19   6      184.85      164.31     47.11 o 
  -3  19   6      919.60      954.51     96.75 o 
  -2  19   6       76.30      136.46     40.78 o 
  -1  19   6      342.37      401.99     44.67 o 
   0  19   6     1001.84     1177.05     67.53 o 
   1  19   6       96.61      105.17     43.74 o 
   2  19   6        1.32      -42.46     42.84 o 
   3  19   6       14.97      126.94     44.26 o 
   4  19   6     2504.20     2806.82    141.37 o 
  -4  20   6      436.69      444.00     63.90 o 
  -3  20   6      528.17      559.16     64.47 o 
  -2  20   6      717.34      840.24     72.50 o 
  -1  20   6      992.85     1119.69     80.47 o 
   0  20   6      720.52      809.23     79.10 o 
   1  20   6       70.29       98.41     38.14 o 
   2  20   6     1526.66     1595.19    129.27 o 
   3  20   6      360.16      353.94     58.13 o 
   4  20   6      243.58      246.92     56.24 o 
  -3  21   6      114.70       43.85     42.77 o 
  -2  21   6     1235.35     1053.84     80.32 o 
  -1  21   6      446.99      409.91     47.89 o 
   0  21   6      295.27      389.16     52.64 o 
   1  21   6       62.76      153.33    123.71 o 
   2  21   6      128.69      223.01     65.10 o 
   3  21   6      119.25      158.81     62.18 o 
  -3  22   6        9.84       49.30     42.40 o 
  -2  22   6      102.09      138.72     44.01 o 
  -1  22   6     2042.75     2145.75    100.54 o 
   0  22   6       47.36       86.73     40.85 o 
   1  22   6        9.70       32.83     37.24 o 
   2  22   6       13.84      101.99     58.22 o 
   3  22   6      325.85      306.70     83.86 o 
  -2  23   6       92.34       92.22     43.85 o 
  -1  23   6        8.19       69.66     39.45 o 
   0  23   6      735.16      887.50     97.76 o 
   1  23   6     1569.49     1804.60    118.09 o 
   2  23   6       70.57       73.34     58.12 o 
  -7   1   7      346.98      452.08     38.62 o 
  -6   1   7      886.96      889.80     48.27 o 
  -5   1   7       49.32       73.69     21.56 o 
  -4   1   7     3694.15     3661.53     96.45 o 
  -3   1   7     1266.74     1371.13     50.80 o 
  -2   1   7     1471.26     1503.89     47.08 o 
  -1   1   7       14.66       70.63     13.49 o 
   0   1   7      719.31      958.08     91.86 o 
   1   1   7     3109.28     2972.82     92.37 o 
   2   1   7     1031.04     1226.35     78.78 o 
   3   1   7     3118.41     3049.25    161.96 o 
   4   1   7      238.83      154.05     52.53 o 
   5   1   7      339.00      444.66     46.45 o 
   6   1   7       10.36        3.24     32.43 o 
   7   1   7     1042.63      895.27     70.48 o 
  -7   2   7      802.81      731.56     58.03 o 
  -6   2   7      197.94      217.93     28.41 o 
  -5   2   7      860.08      831.80     44.50 o 
  -4   2   7     3396.12     3393.92     97.30 o 
  -3   2   7        1.35      124.18     21.91 o 
  -2   2   7     1363.64     1371.24     50.65 o 
  -1   2   7     2119.93     1827.57     56.18 o 
   0   2   7     5330.28     5175.84    107.67 o 
   1   2   7     2037.12     2436.70     80.94 o 
   2   2   7     2300.17     2530.85    110.88 o 
   3   2   7     2219.77     2183.45    143.53 o 
   4   2   7        5.12       55.32     47.46 o 
   5   2   7     1896.96     1875.85     85.88 o 
   6   2   7      140.74      177.11     39.77 o 
   7   2   7      547.05      649.13     62.90 o 
  -7   3   7      773.16      672.84     90.17 o 
  -6   3   7      684.51      656.65     41.89 o 
  -5   3   7      224.57      269.50     49.72 o 
  -4   3   7       20.55       37.82     18.76 o 
  -3   3   7     3918.49     3657.48     81.06 o 
  -2   3   7     1110.23     1087.24     46.46 o 
  -1   3   7      420.01      504.54     55.93 o 
   0   3   7     1107.07     1305.22     44.57 o 
   1   3   7     2328.44     2411.16     72.22 o 
   2   3   7      391.84      465.21     52.91 o 
   3   3   7       85.46      178.29     44.04 o 
   4   3   7      581.61      490.89     53.08 o 
   5   3   7      109.50      204.02     44.54 o 
   6   3   7      275.79      258.65     43.73 o 
   7   3   7       12.57       29.15     60.28 o 
  -7   4   7      414.28      321.84     45.26 o 
  -6   4   7       88.37      121.36     35.85 o 
  -5   4   7      319.30      340.49     30.92 o 
  -4   4   7      341.74      462.81     47.53 o 
  -3   4   7       53.37      108.85     23.40 o 
  -2   4   7      595.72      619.88     63.58 o 
  -1   4   7      141.20      151.89     21.66 o 
   0   4   7      311.63      328.28     27.38 o 
   1   4   7       44.44       85.30     31.51 o 
   2   4   7        8.72       -2.11     20.81 o 
   3   4   7     1070.25     1178.70    113.12 o 
   4   4   7       21.46       38.93     31.82 o 
   5   4   7      170.53      160.65     41.46 o 
   6   4   7      105.04       60.98     34.10 o 
   7   4   7      119.66       90.99     38.80 o 
  -7   5   7       22.30      -13.77     32.92 o 
  -6   5   7      308.30      311.04     70.60 o 
  -5   5   7      310.09      333.04     30.58 o 
  -4   5   7     7214.55     6646.54    128.32 o 
  -3   5   7     2385.40     2032.24     77.90 o 
  -2   5   7     5152.92     4688.06    116.22 o 
  -1   5   7      576.57      619.61     36.87 o 
   0   5   7     1921.88     1690.68     55.77 o 
   1   5   7      177.46      171.78     24.12 o 
   2   5   7       99.80       99.37     24.53 o 
   3   5   7     2147.25     1937.90    104.80 o 
   4   5   7     2935.48     2783.08     88.12 o 
   5   5   7      424.29      382.68     52.86 o 
   6   5   7       69.33       88.21     41.17 o 
   7   5   7      705.47      555.03     69.93 o 
  -7   6   7      297.94      539.40    296.88 o 
  -6   6   7      311.79      345.31     53.32 o 
  -5   6   7     1444.85     1301.34     83.84 o 
  -4   6   7      413.54      448.20     39.73 o 
  -3   6   7      456.98      473.29     44.36 o 
  -2   6   7     4899.16     4466.86    112.73 o 
  -1   6   7     4861.92     4520.17    101.34 o 
   0   6   7      195.66      167.83     21.68 o 
   1   6   7       40.66       60.14     20.33 o 
   2   6   7     3551.43     3429.87     91.79 o 
   3   6   7      433.39      552.41     65.43 o 
   4   6   7      306.91      404.37     50.21 o 
   5   6   7     2812.98     2469.70    107.18 o 
   6   6   7     3985.59     3573.11    119.51 o 
   7   6   7       60.10      141.05     41.98 o 
  -7   7   7      321.19      169.16     53.99 o 
  -6   7   7       63.92       45.18     37.65 o 
  -5   7   7      535.89      440.69     54.72 o 
  -4   7   7      207.95      178.74     25.59 o 
  -3   7   7     2182.45     2081.92     71.65 o 
  -2   7   7      286.42      281.05     29.97 o 
  -1   7   7      614.04      654.43     37.43 o 
   0   7   7      229.02      185.84     22.44 o 
   1   7   7     1022.75     1028.74     48.44 o 
   2   7   7      276.40      378.79     32.26 o 
   3   7   7       18.54       41.31     28.26 o 
   4   7   7     2743.27     2651.95     87.98 o 
   5   7   7       25.97       17.43     40.53 o 
   6   7   7        5.14      108.04     35.32 o 
   7   7   7        1.74      -20.96     35.98 o 
  -7   8   7       83.97       99.99     45.17 o 
  -6   8   7      414.87      417.96     56.97 o 
  -5   8   7       98.93       80.53     46.07 o 
  -4   8   7      334.95      478.66     74.38 o 
  -3   8   7      360.64      375.84     54.67 o 
  -2   8   7      391.22      358.56     37.51 o 
  -1   8   7        3.31        5.62     16.44 o 
   0   8   7      401.99      421.75     30.29 o 
   1   8   7      784.04      874.14     45.50 o 
   2   8   7      563.13      587.81     40.20 o 
   3   8   7      369.01      428.00     47.47 o 
   4   8   7      107.28      114.01     29.65 o 
   5   8   7        0.13       31.70     38.10 o 
   6   8   7       57.44       91.87     35.94 o 
  -6   9   7      461.22      442.49     60.68 o 
  -5   9   7        6.53      -24.48     33.76 o 
  -4   9   7       15.33       48.33     34.00 o 
  -3   9   7     9351.69     8974.80    261.77 o 
  -2   9   7      898.80      891.71     49.12 o 
  -1   9   7      344.78      389.38     31.54 o 
   0   9   7      522.11      414.71     32.19 o 
   1   9   7     3743.48     3325.87     91.87 o 
   2   9   7      369.11      365.05     54.11 o 
   3   9   7      179.01      154.73     31.13 o 
   4   9   7      324.95      218.39     42.30 o 
   5   9   7      515.90      500.68     92.35 o 
   6   9   7       48.87       60.93     35.99 o 
  -6  10   7       53.05       32.80     40.74 o 
  -5  10   7     5349.37     4999.39    167.22 o 
  -4  10   7      388.39      398.60     52.29 o 
  -3  10   7        5.97      -21.32     27.45 o 
  -2  10   7      698.72      822.44     47.89 o 
  -1  10   7     6212.20     5803.11    125.39 o 
   0  10   7      195.90      179.55     34.32 o 
   1  10   7      193.90      166.48     26.45 o 
   2  10   7     1708.58     1712.37     57.56 o 
   3  10   7     3205.85     2979.37     94.46 o 
   4  10   7      286.68      270.95     59.52 o 
   5  10   7      141.05      237.12     48.79 o 
   6  10   7     1078.30      888.82     67.84 o 
  -6  11   7     1276.20     1309.58    133.71 o 
  -5  11   7        7.80       58.28     38.93 o 
  -4  11   7       37.88       10.85     33.95 o 
  -3  11   7       23.05       20.09     30.96 o 
  -2  11   7        4.26        2.91     26.73 o 
  -1  11   7        1.13       27.36     20.21 o 
   0  11   7      171.98      185.37     36.57 o 
   1  11   7     1752.88     1659.14     55.64 o 
   2  11   7      296.07      313.28     30.19 o 
   3  11   7      402.56      471.22     43.98 o 
   4  11   7      304.23      275.32     34.05 o 
   5  11   7      555.84      322.78     50.62 o 
   6  11   7      103.22      102.48     37.59 o 
  -6  12   7       26.63        7.79     53.55 o 
  -5  12   7        5.66      -35.38     35.38 o 
  -4  12   7       73.30       53.03     60.70 o 
  -3  12   7       62.67       47.39     35.43 o 
  -2  12   7      428.05      392.69     48.07 o 
  -1  12   7      229.93      303.03     33.31 o 
   0  12   7      415.59      438.86     37.77 o 
   1  12   7       15.57       28.31     18.73 o 
   2  12   7      350.59      455.56     34.70 o 
   3  12   7      233.57      203.54     34.70 o 
   4  12   7      274.05      301.88     35.55 o 
   5  12   7       24.92       79.00     36.26 o 
   6  12   7      774.51      834.79     79.22 o 
  -6  13   7      766.18      744.47     78.63 o 
  -5  13   7      149.22      163.09     48.58 o 
  -4  13   7      684.32      666.32     67.33 o 
  -3  13   7      789.37      710.10     78.64 o 
  -2  13   7      403.41      383.28     49.16 o 
  -1  13   7      552.81      607.81     49.16 o 
   0  13   7     2866.31     2896.03     89.07 o 
   1  13   7      556.41      467.63     40.54 o 
   2  13   7      244.36      235.39     36.10 o 
   3  13   7       19.70       51.04     28.90 o 
   4  13   7     2084.72     2059.38     74.91 o 
   5  13   7       40.09       75.10     30.46 o 
   6  13   7      112.02      202.31     53.10 o 
  -5  14   7      720.97      847.44     79.80 o 
  -4  14   7     1458.36     1468.64     97.43 o 
  -3  14   7      275.42      271.02     58.73 o 
  -2  14   7     3465.59     3299.67    214.71 o 
  -1  14   7     2230.08     2342.90     85.54 o 
   0  14   7     2360.84     2371.88     90.38 o 
   1  14   7      434.27      600.75     46.49 o 
   2  14   7     1235.65     1235.43     63.81 o 
   3  14   7      155.96      222.08     37.19 o 
   4  14   7        9.27       57.79     28.18 o 
   5  14   7       72.87       71.52     32.05 o 
  -5  15   7      564.90      590.73     70.81 o 
  -4  15   7      421.77      538.86     63.93 o 
  -3  15   7        8.70        7.28     40.20 o 
  -2  15   7       96.10      166.48     55.24 o 
  -1  15   7      517.22      573.60     50.21 o 
   0  15   7      354.91      359.26     48.62 o 
   1  15   7       48.42       52.68     27.19 o 
   2  15   7     2141.68     2025.59     94.56 o 
   3  15   7      477.10      493.41     51.86 o 
   4  15   7      427.69      435.69     47.72 o 
   5  15   7      127.58      135.85     52.80 o 
  -5  16   7      381.85      324.50     59.20 o 
  -4  16   7       31.67       12.49     38.44 o 
  -3  16   7      339.73      256.06     78.87 o 
  -2  16   7      231.48      195.44     43.11 o 
  -1  16   7     1631.63     1551.89    104.16 o 
   0  16   7        0.22       10.93     31.25 o 
   1  16   7      240.06      336.20     40.17 o 
   2  16   7      193.40      288.04     54.75 o 
   3  16   7       12.62       56.88     36.17 o 
   4  16   7      288.06      306.82     44.08 o 
   5  16   7       90.84      186.89     41.89 o 
  -5  17   7       63.57       92.35     47.01 o 
  -4  17   7      256.26      292.28     56.11 o 
  -3  17   7      890.20      941.46     96.78 o 
  -2  17   7      322.18      340.48     50.67 o 
  -1  17   7      221.84      230.79     39.33 o 
   0  17   7      171.01      178.96     42.76 o 
   1  17   7      293.35      336.19     58.36 o 
   2  17   7       50.67       68.27     35.45 o 
   3  17   7     1272.04     1249.40     77.28 o 
   4  17   7      483.22      478.25     63.53 o 
  -4  18   7     1356.53     1448.93    100.08 o 
  -3  18   7       24.65       34.96     38.79 o 
  -2  18   7      707.73      694.97     84.46 o 
  -1  18   7     1724.79     1891.46     91.24 o 
   0  18   7     1609.25     1812.34    102.12 o 
   1  18   7      485.69      564.55     59.29 o 
   2  18   7        5.15       67.50     36.25 o 
   3  18   7      205.55      164.33     94.92 o 
   4  18   7      236.75      536.22    115.65 o 
  -4  19   7      246.95      296.38     79.94 o 
  -3  19   7      361.29      405.38     59.69 o 
  -2  19   7      849.43      938.11     77.78 o 
  -1  19   7      332.21      371.55     46.60 o 
   0  19   7       76.52      130.63     41.84 o 
   1  19   7      293.43      278.53     49.85 o 
   2  19   7      107.24      132.62     56.75 o 
   3  19   7      116.69      158.61     47.31 o 
   4  19   7      217.12      229.94     53.32 o 
  -3  20   7       97.74      122.20     62.31 o 
  -2  20   7      693.78      664.46     68.89 o 
  -1  20   7      431.44      443.23     50.08 o 
   0  20   7      469.02      387.96     56.12 o 
   1  20   7      188.80      210.08     50.07 o 
   2  20   7        3.02       14.19     47.35 o 
   3  20   7        1.15      -10.89     50.42 o 
  -3  21   7      167.33      232.73     52.71 o 
  -2  21   7      903.89      839.34     76.77 o 
  -1  21   7       31.47       91.00     51.94 o 
   0  21   7     1398.38     1484.47     97.08 o 
   1  21   7      160.55      239.87     49.34 o 
   2  21   7      231.99      244.96     76.26 o 
   3  21   7       33.65       71.52     58.34 o 
  -2  22   7       97.41      118.32     46.93 o 
  -1  22   7      336.04      350.87     47.43 o 
   0  22   7      343.70      433.45     59.94 o 
   1  22   7      174.56      199.51     97.68 o 
   2  22   7      419.44      499.01     86.79 o 
   0  23   7      168.91      267.80     69.67 o 
  -7   0   8      390.50      351.00     50.95 o 
  -6   0   8        1.04       86.27     34.89 o 
  -5   0   8       70.96       93.28     32.55 o 
  -4   0   8       14.24       23.37     26.78 o 
  -3   0   8        5.64       29.98     25.82 o 
  -2   0   8      421.47      462.81     86.62 o 
  -1   0   8     2190.66     2019.84     75.93 o 
   0   0   8      153.98      425.10     50.24 o 
   1   0   8      688.46      814.16     91.23 o 
   2   0   8     5046.82     4979.42    254.34 o 
   3   0   8      964.52      893.87    112.43 o 
   4   0   8     1265.52     1355.09    148.36 o 
   5   0   8       29.03       -5.72     43.38 o 
   6   0   8      887.14     1008.79    102.68 o 
  -7   1   8      533.32      503.52     50.69 o 
  -6   1   8     1118.95     1050.31     54.13 o 
  -5   1   8      219.76      232.87     33.62 o 
  -4   1   8      204.10      169.17     24.68 o 
  -3   1   8      353.08      344.26     28.57 o 
  -2   1   8       42.77       68.37     33.53 o 
  -1   1   8      585.91      836.24     53.86 o 
   0   1   8     3026.68     3001.52     96.88 o 
   1   1   8     1847.02     1912.09     92.65 o 
   2   1   8       12.40      177.39     57.13 o 
   3   1   8      123.69      166.30     72.11 o 
   4   1   8     1396.84     1378.44    105.72 o 
   5   1   8       30.17       43.84     33.25 o 
   6   1   8       94.68      142.71     45.89 o 
  -7   2   8       76.40       97.33     33.78 o 
  -6   2   8      278.05      323.40     33.37 o 
  -5   2   8       82.40       66.65     22.85 o 
  -4   2   8        0.02       25.98     19.08 o 
  -3   2   8      107.97      343.15     65.35 o 
  -2   2   8        1.23       60.14     19.52 o 
  -1   2   8     2409.43     2301.45     57.51 o 
   0   2   8        1.57      144.89     25.08 o 
   1   2   8      454.27      608.76     38.65 o 
   2   2   8       25.40      107.46     39.03 o 
   3   2   8       93.91      123.69     44.07 o 
   4   2   8      186.63      408.90     63.41 o 
   5   2   8      149.36      161.01     46.96 o 
   6   2   8        0.45      -13.07     33.02 o 
  -7   3   8     1139.81     1063.93     70.07 o 
  -6   3   8      799.58      784.88     51.85 o 
  -5   3   8      206.23      222.23     27.43 o 
  -4   3   8      558.61      626.75     38.02 o 
  -3   3   8     6136.34     5968.41    118.31 o 
  -2   3   8     2310.02     2335.92     69.40 o 
  -1   3   8      869.80     1362.63     62.73 o 
   0   3   8      124.70      121.04     22.61 o 
   1   3   8     4059.29     4022.34    120.42 o 
   2   3   8     1273.07     1378.50    110.81 o 
   3   3   8     1914.70     1997.04    109.19 o 
   4   3   8     2474.78     2035.75    116.93 o 
   5   3   8     1363.41     1347.36    107.65 o 
   6   3   8        4.16       40.40     35.79 o 
  -7   4   8      257.31      211.77     41.65 o 
  -6   4   8       52.57       45.42     31.02 o 
  -5   4   8     1368.11     1331.90     66.11 o 
  -4   4   8      370.49      387.98     35.68 o 
  -3   4   8      229.18      288.94     29.30 o 
  -2   4   8      357.99      365.99     34.59 o 
  -1   4   8     6538.40     6573.67    153.13 o 
   0   4   8     1332.65     1392.39     52.81 o 
   1   4   8     1176.53     1636.56     60.51 o 
   2   4   8     1541.71     1531.44     67.28 o 
   3   4   8     1128.89     1125.39     89.61 o 
   4   4   8       32.88      257.97     43.72 o 
   5   4   8     2068.22     2021.07    104.06 o 
   6   4   8      879.73      831.65     67.00 o 
  -6   5   8       40.49       20.89     36.84 o 
  -5   5   8       20.13       51.85     31.99 o 
  -4   5   8      400.98      368.03     32.90 o 
  -3   5   8     1161.15      961.52     55.65 o 
  -2   5   8     2781.06     2772.12     85.74 o 
  -1   5   8       10.59       52.02     25.42 o 
   0   5   8      928.64      847.44     40.31 o 
   1   5   8      381.81      428.23     35.51 o 
   2   5   8      351.30      391.03     34.18 o 
   3   5   8      830.01      975.68     84.85 o 
   4   5   8      391.48      367.59     50.73 o 
   5   5   8      282.54      427.98     57.08 o 
   6   5   8      198.38      249.04     45.35 o 
  -6   6   8      345.80      285.47     53.17 o 
  -5   6   8        2.39       -7.82     39.75 o 
  -4   6   8      173.37      146.80     26.45 o 
  -3   6   8       80.82       37.79     24.41 o 
  -2   6   8      114.48      133.21     26.57 o 
  -1   6   8     1053.04     1197.77    104.29 o 
   0   6   8      503.64      518.15     47.30 o 
   1   6   8      558.36      537.77     39.16 o 
   2   6   8       38.45       47.75     20.86 o 
   3   6   8        9.30       23.77     41.57 o 
   4   6   8        2.13      -12.45     31.46 o 
   5   6   8      534.37      583.39     65.08 o 
   6   6   8      305.03      371.84     50.94 o 
  -6   7   8      151.11      134.69     42.91 o 
  -5   7   8      180.26      174.09     72.13 o 
  -4   7   8      289.81      320.91     64.57 o 
  -3   7   8     2224.23     2079.28     75.09 o 
  -2   7   8     2585.73     2379.11     79.34 o 
  -1   7   8      113.25      116.12     26.49 o 
   0   7   8     1277.86     1249.77    135.82 o 
   1   7   8       38.84       14.95     42.36 o 
   2   7   8        9.06      -18.68     18.68 o 
   3   7   8      646.85      617.03     57.29 o 
   4   7   8     1937.50     1839.03     95.89 o 
   5   7   8      589.38      640.98     67.07 o 
   6   7   8        9.06       53.79     50.54 o 
  -6   8   8      785.49      746.57     72.68 o 
  -5   8   8      613.55      539.38     61.69 o 
  -4   8   8     1659.42     1658.71     95.80 o 
  -3   8   8      354.20      343.98     35.93 o 
  -2   8   8     3821.82     3620.17    102.06 o 
  -1   8   8     1111.20     1175.58     53.70 o 
   0   8   8     2081.05     2121.57     87.60 o 
   1   8   8       65.01       37.91     21.76 o 
   2   8   8     3440.74     3186.56     92.31 o 
   3   8   8      324.61      372.18     39.81 o 
   4   8   8        3.88       31.66     30.59 o 
   5   8   8     1272.47     1105.34     83.14 o 
   6   8   8      977.80      858.20     68.80 o 
  -6   9   8      199.40      168.26     53.30 o 
  -5   9   8       60.18       32.23     38.85 o 
  -4   9   8      998.29      701.53     78.68 o 
  -3   9   8       11.87       67.44     33.49 o 
  -2   9   8      927.04      940.17     53.88 o 
  -1   9   8       70.74       76.88     21.70 o 
   0   9   8     1069.18     1048.48     68.85 o 
   1   9   8      741.34      816.08     59.35 o 
   2   9   8       71.41       36.00     22.76 o 
   3   9   8      832.69      898.00     58.27 o 
   4   9   8       81.50       98.58     28.65 o 
   5   9   8       19.28       35.71     38.60 o 
   6   9   8       54.48       58.09     37.18 o 
  -6  10   8      173.91      129.36     47.31 o 
  -5  10   8      213.07      120.25     44.11 o 
  -4  10   8       27.82       18.75     36.57 o 
  -3  10   8       11.36        7.81     31.56 o 
  -2  10   8      493.97      570.36     43.47 o 
  -1  10   8      267.68      271.26     43.32 o 
   0  10   8       44.36       29.24     29.15 o 
   1  10   8        0.81       26.29     27.50 o 
   2  10   8        2.51       14.21     19.08 o 
   3  10   8       15.11       67.81     38.31 o 
   4  10   8       20.38       18.98     24.59 o 
   5  10   8      115.80      464.27    249.50 o 
   6  10   8       55.28       55.86     43.48 o 
  -6  11   8      273.94      190.95     53.54 o 
  -5  11   8      227.35      236.74     50.80 o 
  -4  11   8      147.92      145.29     43.19 o 
  -3  11   8       10.98       10.30     29.84 o 
  -2  11   8      428.47      404.25     50.03 o 
  -1  11   8      396.32      415.54     35.79 o 
   0  11   8     1569.62     1696.19     87.55 o 
   1  11   8       18.63       50.29     28.24 o 
   2  11   8      225.24      251.83     34.63 o 
   3  11   8     1423.96     1441.85     77.61 o 
   4  11   8      138.41      180.53     32.18 o 
   5  11   8      223.91      132.89     73.80 o 
   6  11   8       34.49       75.24     46.66 o 
  -6  12   8      667.43      567.58     72.42 o 
  -5  12   8     1118.94     1063.96     87.50 o 
  -4  12   8      982.73      957.75     79.84 o 
  -3  12   8      227.15      226.16     45.24 o 
  -2  12   8      758.71      827.33     90.62 o 
  -1  12   8     1118.18     1097.53     90.78 o 
   0  12   8      550.92      628.27     58.32 o 
   1  12   8     1259.75     1269.93     62.74 o 
   2  12   8     1452.99     1602.58     90.67 o 
   3  12   8      680.81      763.85     75.08 o 
   4  12   8      145.51      152.42     32.70 o 
   5  12   8      198.74      212.66     41.04 o 
  -5  13   8       30.40      -36.16     36.16 o 
  -4  13   8      336.10      398.74    102.78 o 
  -3  13   8       11.35       17.82     34.60 o 
  -2  13   8      194.49      201.00     43.26 o 
  -1  13   8      622.66      605.78     60.61 o 
   0  13   8      730.42      856.25     54.64 o 
   1  13   8      847.97      984.34     58.90 o 
   2  13   8        5.22       61.46     33.09 o 
   3  13   8      236.60      284.26     39.65 o 
   4  13   8        7.56      -12.58     25.92 o 
   5  13   8       21.78       69.10     33.79 o 
  -5  14   8       65.49       77.23     46.16 o 
  -4  14   8       81.57      103.86     44.84 o 
  -3  14   8       98.27       68.22     39.46 o 
  -2  14   8      347.40      327.82     72.06 o 
  -1  14   8      113.14      116.84     34.03 o 
   0  14   8      769.45      777.53    112.24 o 
   1  14   8       24.75       35.18     26.09 o 
   2  14   8       10.72        0.06     30.65 o 
   3  14   8       14.45       19.35     35.23 o 
   4  14   8      121.41      123.80     31.65 o 
   5  14   8     1392.84     1454.16    104.48 o 
  -5  15   8        4.68      -37.49     37.49 o 
  -4  15   8      474.40      503.29     80.12 o 
  -3  15   8      885.94      924.60    122.69 o 
  -2  15   8      597.21      714.77     83.97 o 
  -1  15   8        6.02       36.58     29.65 o 
   0  15   8        6.11      -25.89     32.36 o 
   1  15   8      297.47      381.43     41.67 o 
   2  15   8       58.03       13.36     32.76 o 
   3  15   8      982.33     1072.80     78.69 o 
   4  15   8      797.11      844.60     56.16 o 
   5  15   8      332.21      300.08     56.83 o 
  -4  16   8     1638.95     1788.05    204.13 o 
  -3  16   8        4.26      -35.24     35.24 o 
  -2  16   8      212.34      208.85     44.66 o 
  -1  16   8     2646.96     2606.77    151.71 o 
   0  16   8        7.53       -5.94     66.45 o 
   1  16   8       67.68      110.23     54.71 o 
   2  16   8      547.21      600.86     80.59 o 
   3  16   8      803.93     1074.68     82.56 o 
   4  16   8       12.92       17.64     33.91 o 
  -4  17   8        1.81        9.36     54.59 o 
  -3  17   8     1486.54     1443.97    231.66 o 
  -2  17   8      191.02      160.90     44.07 o 
  -1  17   8      183.75      208.22     56.32 o 
   0  17   8      164.67      210.58     47.68 o 
   1  17   8      628.75      782.94     70.90 o 
   2  17   8      301.96      288.80     49.33 o 
   3  17   8        3.98       28.23     32.79 o 
   4  17   8      378.06      371.57     57.48 o 
  -4  18   8      276.24      269.29     59.35 o 
  -3  18   8       65.33       23.84     34.87 o 
  -2  18   8      250.77      172.06     46.49 o 
  -1  18   8       20.38       -7.78     30.34 o 
   0  18   8       94.33      117.08     43.52 o 
   1  18   8        1.12      -15.91     63.80 o 
   2  18   8       77.36      100.62     56.39 o 
   3  18   8       41.92       34.86     45.84 o 
  -3  19   8      802.25      792.93     77.07 o 
  -2  19   8        5.60      -30.78     37.69 o 
  -1  19   8       34.91       15.75     31.76 o 
   0  19   8      519.20      774.57    114.47 o 
   1  19   8      371.30      302.25     68.93 o 
   2  19   8       19.96      -53.91     53.91 o 
   3  19   8      118.61      132.28     58.56 o 
  -3  20   8       60.72       47.47     70.26 o 
  -2  20   8      136.67      221.40     52.36 o 
  -1  20   8      251.70      270.34     45.40 o 
   0  20   8       39.76       95.41     62.11 o 
   1  20   8       17.95       -1.57     49.91 o 
   2  20   8      360.63      361.70    110.58 o 
  -2  21   8       93.89       96.42     47.45 o 
  -1  21   8       26.28       57.79     36.53 o 
   0  21   8      984.13      986.57     86.64 o 
   1  21   8      269.40      332.26     74.30 o 
  -6   1   9      542.45      506.04     40.21 o 
  -5   1   9     1000.10      927.41     55.62 o 
  -4   1   9      512.49      582.05     38.95 o 
  -3   1   9      937.32      963.43     47.24 o 
  -2   1   9      460.45      499.39     41.65 o 
  -1   1   9      121.62      169.40     21.62 o 
   0   1   9      797.12      844.36     44.58 o 
   1   1   9      697.31      879.19     59.71 o 
   2   1   9     1639.37     1608.04     99.54 o 
   3   1   9      532.42      466.49     67.21 o 
   4   1   9      548.40      549.67     74.56 o 
   5   1   9      137.03      116.33     44.19 o 
   6   1   9      298.32      391.89     72.96 o 
  -6   2   9      116.38      189.68     33.00 o 
  -5   2   9      744.47      677.50     42.57 o 
  -4   2   9     1513.02     1306.82     65.63 o 
  -3   2   9      101.45      213.08     28.43 o 
  -2   2   9     1139.11     1132.38     61.70 o 
  -1   2   9      398.36      406.39     33.29 o 
   0   2   9      262.25      436.18     57.26 o 
   1   2   9     1107.69     1171.57     56.38 o 
   2   2   9      178.01      361.71     54.65 o 
   3   2   9       17.16      -11.65     40.58 o 
   4   2   9      253.22      370.13     66.08 o 
   5   2   9     1152.08     1081.86     83.52 o 
   6   2   9      643.13      608.15     61.66 o 
  -6   3   9      627.21      579.42     54.35 o 
  -5   3   9       29.89       11.00     25.11 o 
  -4   3   9      133.96      196.90     26.82 o 
  -3   3   9     1903.60     1774.60     65.54 o 
  -2   3   9      164.62      176.49     27.56 o 
  -1   3   9      618.03      642.03     45.61 o 
   0   3   9     2596.99     2480.78     81.97 o 
   1   3   9      354.91      391.14     35.43 o 
   2   3   9        0.77       59.98     48.15 o 
   3   3   9      135.02      167.26     54.37 o 
   4   3   9      908.80      834.46    187.07 o 
   5   3   9     1666.27     1577.60    100.78 o 
   6   3   9       83.08      110.69     42.05 o 
  -6   4   9      290.64      313.94     44.51 o 
  -5   4   9       46.54       51.91     23.59 o 
  -4   4   9      508.80      503.25     41.03 o 
  -3   4   9      312.04      341.47     34.05 o 
  -2   4   9       55.83       73.58     25.37 o 
  -1   4   9      263.61      280.21     33.55 o 
   0   4   9      232.97      332.75     34.12 o 
   1   4   9       61.58       69.79     24.10 o 
   2   4   9      250.73      180.76     38.16 o 
   3   4   9     1122.86     1098.13    151.59 o 
   4   4   9        7.07       92.80     51.48 o 
   5   4   9       25.15      139.73     70.40 o 
   6   4   9        0.01       14.73     36.33 o 
  -6   5   9      528.74      484.17     63.01 o 
  -5   5   9      520.89      497.62     58.77 o 
  -4   5   9      410.06      485.13     44.45 o 
  -3   5   9       37.44       54.61     26.16 o 
  -2   5   9     2929.08     2901.31     91.79 o 
  -1   5   9      600.17      632.79     46.29 o 
   0   5   9      356.21      409.57     72.36 o 
   1   5   9       29.89       29.88     22.93 o 
   2   5   9      266.57      272.67     42.36 o 
   3   5   9        3.77       82.38     46.14 o 
   4   5   9      689.29      760.30     82.33 o 
   5   5   9      206.78      243.92     74.65 o 
   6   5   9       26.58       60.99     38.39 o 
  -6   6   9       81.22       79.28     41.81 o 
  -5   6   9      775.16      726.68     79.05 o 
  -4   6   9     3056.17     2669.63     90.45 o 
  -3   6   9      864.51      888.33     57.20 o 
  -2   6   9      293.17      313.06     36.38 o 
  -1   6   9     1127.88     1183.61     84.00 o 
   0   6   9       70.91       90.13     31.78 o 
   1   6   9      301.08      266.57     32.29 o 
   2   6   9      156.35      199.26     30.33 o 
   3   6   9      510.05      502.59     69.52 o 
   4   6   9        0.19       17.76     35.79 o 
   5   6   9      302.16      313.62     54.72 o 
   6   6   9     1197.85     1121.45     77.88 o 
  -6   7   9       10.66       -4.84     36.93 o 
  -5   7   9        5.86       11.08     35.49 o 
  -4   7   9      246.26      256.34     44.97 o 
  -3   7   9     2547.11     2428.43    119.31 o 
  -2   7   9      548.63      453.40     42.16 o 
  -1   7   9       92.87      120.97     28.10 o 
   0   7   9       39.63       29.25     23.13 o 
   1   7   9       20.47       37.34     28.70 o 
   2   7   9      900.57      853.34     51.56 o 
   3   7   9       31.26      120.87     37.40 o 
   4   7   9      664.24      611.61     63.05 o 
   5   7   9      430.92      568.15     79.05 o 
   6   7   9        5.49       73.46     38.60 o 
  -6   8   9       11.35       24.40     39.93 o 
  -5   8   9       15.69       16.37     48.17 o 
  -4   8   9        9.34       19.77     33.23 o 
  -3   8   9        9.77       16.96     32.35 o 
  -2   8   9        8.89      -21.39     23.00 o 
  -1   8   9       10.44       30.53     24.01 o 
   0   8   9      127.74      163.16     36.64 o 
   1   8   9        0.11      -11.12     25.62 o 
   2   8   9       23.66       25.20     31.43 o 
   3   8   9       19.43       16.41     27.90 o 
   4   8   9      138.92       81.14     28.48 o 
   5   8   9      117.52       95.11     43.67 o 
   6   8   9        0.01       66.14     46.93 o 
  -6   9   9      634.45      679.46     75.68 o 
  -5   9   9       51.05      -12.08     35.86 o 
  -4   9   9      518.74      537.23     76.68 o 
  -3   9   9      878.67      821.11     69.11 o 
  -2   9   9      169.02      191.25     37.71 o 
  -1   9   9      899.56      920.96     56.63 o 
   0   9   9      116.11      118.81     46.50 o 
   1   9   9     1406.42     1328.93     78.94 o 
   2   9   9        5.52       39.19     44.03 o 
   3   9   9      670.28      666.90     52.70 o 
   4   9   9       30.12       80.07     33.90 o 
   5   9   9      445.82      462.19     66.78 o 
  -5  10   9     2543.78     2313.28    114.81 o 
  -4  10   9      728.30      721.67     69.38 o 
  -3  10   9        2.13      -27.30     32.16 o 
  -2  10   9       24.74       12.58     31.23 o 
  -1  10   9     4667.38     4419.99    122.16 o 
   0  10   9      255.30      238.47     42.83 o 
   1  10   9      274.74      289.51     42.81 o 
   2  10   9      722.79      627.84     78.88 o 
   3  10   9     2452.72     2334.93     87.48 o 
   4  10   9       10.47        1.21     29.91 o 
   5  10   9       54.51      112.93     48.53 o 
  -5  11   9       77.90      103.19     45.06 o 
  -4  11   9       20.47      -32.06     32.06 o 
  -3  11   9      666.36      545.88     74.90 o 
  -2  11   9      227.17      272.04     49.46 o 
  -1  11   9       31.32       67.15     40.04 o 
   0  11   9      126.34      117.40     41.35 o 
   1  11   9      159.15      131.08     36.07 o 
   2  11   9       56.09       10.58     32.83 o 
   3  11   9      403.09      481.39     87.40 o 
   4  11   9       25.73       64.00     34.13 o 
   5  11   9      130.58      124.23     35.25 o 
  -5  12   9       96.46       72.91     43.68 o 
  -4  12   9      126.09       71.84     51.05 o 
  -3  12   9      169.65      198.33     53.81 o 
  -2  12   9      785.08      629.86     62.85 o 
  -1  12   9       22.97       38.82     29.74 o 
   0  12   9      116.85       93.73     36.83 o 
   1  12   9      333.78      300.82     37.97 o 
   2  12   9       32.02       20.60     33.03 o 
   3  12   9      226.55      339.78     79.88 o 
   4  12   9      165.24      183.09     35.29 o 
   5  12   9        3.70       18.94     34.70 o 
  -5  13   9        8.12       -2.24     39.79 o 
  -4  13   9      137.02      194.39     63.00 o 
  -3  13   9      247.04      297.10     51.30 o 
  -2  13   9       83.60       19.45     36.78 o 
  -1  13   9      488.99      443.15     64.95 o 
   0  13   9       41.29       26.06     35.42 o 
   1  13   9      649.78      724.23     52.36 o 
   2  13   9      478.54      431.79     54.94 o 
   3  13   9      247.35      212.65     45.69 o 
   4  13   9      645.42      594.04     54.52 o 
   5  13   9       62.82       59.13     39.64 o 
  -4  14   9      450.19      460.55     63.79 o 
  -3  14   9      260.20      193.09     47.15 o 
  -2  14   9     1045.73      995.46     79.17 o 
  -1  14   9      929.36      911.70     75.07 o 
   0  14   9       85.19       63.88     37.93 o 
   1  14   9      308.43      292.56     38.78 o 
   2  14   9     3861.45     3647.45    173.85 o 
   3  14   9      895.65     1002.62     95.79 o 
   4  14   9      111.40       71.86     35.62 o 
  -4  15   9      456.70      542.40    104.60 o 
  -3  15   9      309.69      434.75     58.75 o 
  -2  15   9      694.73      740.97    101.12 o 
  -1  15   9       21.67       48.28     32.91 o 
   0  15   9      895.29      964.47    128.56 o 
   1  15   9       25.80       21.89     29.18 o 
   2  15   9      190.06      197.32     44.55 o 
   3  15   9      295.35      323.76     99.77 o 
   4  15   9      417.17      427.59     51.28 o 
  -4  16   9      115.03       50.06     53.61 o 
  -3  16   9        7.27       82.00     43.62 o 
  -2  16   9      684.71      604.37     83.20 o 
  -1  16   9       65.49       80.04     35.80 o 
   0  16   9      241.11      247.65     50.80 o 
   1  16   9      112.01      105.07     40.75 o 
   2  16   9       26.62      -15.30     38.75 o 
   3  16   9       63.42       64.20     39.73 o 
   4  16   9       60.80       22.24     35.72 o 
  -3  17   9      569.35      694.38     74.20 o 
  -2  17   9      575.23      623.66     76.95 o 
  -1  17   9      383.05      294.98     46.48 o 
   0  17   9       56.71       32.11     43.08 o 
   1  17   9       81.20       97.50     54.88 o 
   2  17   9       37.97       79.28     67.96 o 
   3  17   9      483.97      517.60     76.82 o 
  -3  18   9       17.76       46.70     42.56 o 
  -2  18   9      488.24      608.52     69.11 o 
  -1  18   9      119.39      210.10     49.66 o 
   0  18   9      318.33      401.94     59.77 o 
   1  18   9      313.49      377.03     74.15 o 
   2  18   9      519.19      584.85     88.89 o 
   3  18   9       38.64       51.74     46.19 o 
  -2  19   9      907.43      901.98     82.42 o 
  -1  19   9        7.74      -10.61     38.31 o 
   0  19   9      167.79      137.77     47.56 o 
   1  19   9       90.32      130.89     64.05 o 
   2  19   9       14.76       56.39     56.87 o 
  -1  20   9       98.38       28.40     41.15 o 
   0  20   9       33.38       17.06     48.00 o 
   1  20   9       21.68       12.22     54.37 o 
  -6   0  10      212.36      242.07     46.37 o 
  -5   0  10     1199.30     1068.23     77.71 o 
  -4   0  10     1869.65     1591.30     99.01 o 
  -3   0  10       58.18      206.91     48.22 o 
  -2   0  10      178.97      123.99     71.19 o 
  -1   0  10      491.33      658.91     71.77 o 
   0   0  10      160.65      294.54     49.53 o 
   1   0  10     2467.40     2499.93    121.02 o 
   2   0  10     3123.99     2726.77    186.15 o 
   3   0  10     3069.91     2810.63    196.28 o 
   4   0  10      143.94      255.72     92.15 o 
   5   0  10       30.82       97.22     83.86 o 
   6   0  10      305.90      221.03     90.08 o 
  -6   1  10      470.57      452.32     40.00 o 
  -5   1  10       95.79      142.45     27.91 o 
  -4   1  10      240.98      323.04     32.19 o 
  -3   1  10     1441.67     1463.13     66.61 o 
  -2   1  10      185.34      212.21     35.22 o 
  -1   1  10       58.31       88.10     28.15 o 
   0   1  10     1169.48     1202.85     63.60 o 
   1   1  10     1555.01     1946.08     85.28 o 
   2   1  10      351.21      569.46     68.95 o 
   3   1  10       19.11      431.44    226.69 o 
   4   1  10     1008.10     1052.91    100.67 o 
   5   1  10      339.97      394.43     76.08 o 
   6   1  10      130.72      134.47     45.69 o 
  -6   2  10        4.51       52.68     42.23 o 
  -5   2  10       10.20       62.02     25.35 o 
  -4   2  10       66.53       51.92     23.11 o 
  -3   2  10      771.23      802.35     50.12 o 
  -2   2  10      139.67      173.69     32.06 o 
  -1   2  10       21.79       33.81     25.54 o 
   0   2  10      407.64      434.21     41.43 o 
   1   2  10      587.13      974.50     55.93 o 
   2   2  10       24.65      118.49     59.90 o 
   3   2  10        4.47      112.34     52.15 o 
   4   2  10      501.12      263.32     84.78 o 
   5   2  10        5.27       66.34     45.68 o 
  -6   3  10      744.33      691.58     60.04 o 
  -5   3  10      189.65      216.40     30.56 o 
  -4   3  10       77.75       88.91     27.36 o 
  -3   3  10      948.68      951.91     54.56 o 
  -2   3  10      585.47      616.19     57.61 o 
  -1   3  10      327.28      490.76     43.63 o 
   0   3  10        3.36       35.91     23.59 o 
   1   3  10     3895.07     3898.12    109.65 o 
   2   3  10      492.40      595.87     57.24 o 
   3   3  10       19.32       77.74     77.41 o 
   4   3  10       40.91       69.27     55.20 o 
   5   3  10       76.94      179.37     53.68 o 
  -6   4  10      170.56      147.58     45.04 o 
  -5   4  10     1447.44     1243.28    106.85 o 
  -4   4  10     1179.80     1124.81     67.22 o 
  -3   4  10       56.87      109.02     30.96 o 
  -2   4  10      261.46      294.00     61.59 o 
  -1   4  10      816.85      984.47     59.38 o 
   0   4  10       27.42       62.09     41.57 o 
   1   4  10     1430.69     1705.85    157.72 o 
   2   4  10     1256.96     1375.29     83.27 o 
   3   4  10     1772.54     1822.65    116.34 o 
   4   4  10       42.90      141.68     58.60 o 
   5   4  10     1124.98      916.04     79.75 o 
  -6   5  10        2.15       44.00     39.30 o 
  -5   5  10      118.26       68.61     38.77 o 
  -4   5  10      442.45      420.10     45.29 o 
  -3   5  10      456.12      474.66     46.33 o 
  -2   5  10       20.65        7.45     30.51 o 
  -1   5  10     1036.93     1098.62     95.04 o 
   0   5  10     2256.91     2333.15     83.18 o 
   1   5  10       34.10      110.73     32.60 o 
   2   5  10        1.09       79.53     47.85 o 
   3   5  10      639.95      680.62     78.38 o 
   4   5  10     1550.26     1521.13    121.10 o 
   5   5  10       60.01      157.72     49.31 o 
  -5   6  10       36.37       -3.48     36.48 o 
  -4   6  10      186.73      311.20     56.65 o 
  -3   6  10      204.62      235.06     64.04 o 
  -2   6  10       82.25      120.63     36.34 o 
  -1   6  10        9.85       48.35     27.33 o 
   0   6  10     1282.80     1357.56     72.76 o 
   1   6  10      928.26      822.89     63.81 o 
   2   6  10      149.05      114.76     50.32 o 
   3   6  10       42.49      116.68     58.89 o 
   4   6  10      255.26      365.98     87.28 o 
   5   6  10        9.63      -24.21     39.72 o 
  -5   7  10       22.88       28.97     37.10 o 
  -4   7  10      558.20      490.24     59.82 o 
  -3   7  10      856.76      816.48     57.73 o 
  -2   7  10      153.25      135.43     31.78 o 
  -1   7  10      179.61      139.42     38.12 o 
   0   7  10     1040.26     1080.87     63.37 o 
   1   7  10      673.08      705.95     60.40 o 
   2   7  10      107.19      204.65     70.04 o 
   3   7  10       23.06       89.46     48.31 o 
   4   7  10      272.43      260.07     50.35 o 
   5   7  10       81.86       79.76     44.67 o 
  -5   8  10      967.96      860.82     78.07 o 
  -4   8  10      358.29      293.09     50.46 o 
  -3   8  10      329.44      295.87     55.26 o 
  -2   8  10     2431.49     2185.80     82.87 o 
  -1   8  10      487.35      513.99     47.07 o 
   0   8  10      236.81      251.77     36.38 o 
   1   8  10      101.24       82.52     33.33 o 
   2   8  10     3133.14     3079.25    159.19 o 
   3   8  10     1028.87     1196.20    142.14 o 
   4   8  10       64.71       30.88     24.23 o 
   5   8  10      547.19      519.72     66.58 o 
  -5   9  10       44.53       14.69     39.98 o 
  -4   9  10      722.62      673.05    130.73 o 
  -3   9  10      123.92      109.49     39.96 o 
  -2   9  10        0.99       -6.10     25.65 o 
  -1   9  10      181.08      142.76     32.45 o 
   0   9  10      785.31      856.24     58.78 o 
   1   9  10       61.20       77.51     35.61 o 
   2   9  10        0.19       23.66     45.67 o 
   3   9  10     1179.00     1059.21     80.83 o 
   4   9  10     1514.04     1357.82     79.14 o 
   5   9  10        3.25       -8.43     45.43 o 
  -5  10  10       17.07      -23.14     37.56 o 
  -4  10  10      110.34       92.39     40.96 o 
  -3  10  10      425.88      349.41     55.10 o 
  -2  10  10        1.07      -41.45     41.45 o 
  -1  10  10      146.52      145.72     32.72 o 
   0  10  10      197.00      129.96     31.50 o 
   1  10  10       28.04        7.60     29.74 o 
   2  10  10      279.06      335.70     66.76 o 
   3  10  10      139.32      130.00     44.67 o 
   4  10  10      124.63      146.05     44.73 o 
   5  10  10       75.43      109.71     33.14 o 
  -5  11  10      121.93      148.58     49.91 o 
  -4  11  10      478.57      382.96     58.09 o 
  -3  11  10      340.54      378.21     79.80 o 
  -2  11  10       27.57       -3.55     35.61 o 
  -1  11  10       50.28       50.31     48.13 o 
   0  11  10     1946.41     1987.20    138.66 o 
   1  11  10       68.94       68.88     41.54 o 
   2  11  10      123.88      183.79     45.35 o 
   3  11  10      546.27      585.47     64.52 o 
   4  11  10      382.70      391.94     59.18 o 
  -4  12  10      400.75      307.04     56.23 o 
  -3  12  10        0.32       -4.00     35.51 o 
  -2  12  10      698.60      847.23    115.20 o 
  -1  12  10      832.82      752.48    157.70 o 
   0  12  10     1103.29     1237.11     92.37 o 
   1  12  10      294.82      332.43     81.29 o 
   2  12  10     2515.09     2537.87    111.68 o 
   3  12  10      811.83      781.44     73.12 o 
   4  12  10      298.97      324.94     56.45 o 
  -4  13  10        6.98       28.53     43.75 o 
  -3  13  10      357.35      406.16     58.86 o 
  -2  13  10      540.10      568.75     63.73 o 
  -1  13  10       18.17      -33.11     33.11 o 
   0  13  10        2.19      101.46     40.50 o 
   1  13  10      783.29      753.07     82.07 o 
   2  13  10      543.78      581.72     64.16 o 
   3  13  10      463.85      354.83     56.16 o 
   4  13  10      519.83      537.78     66.34 o 
  -4  14  10        1.71      -46.23     46.23 o 
  -3  14  10       89.25       58.58     42.68 o 
  -2  14  10       54.78       31.23     38.82 o 
  -1  14  10        2.21      -35.38     35.38 o 
   0  14  10      121.23      134.55     45.37 o 
   1  14  10      167.40      169.15     47.23 o 
   2  14  10       53.85       84.02     40.38 o 
   3  14  10      242.05      278.75     77.32 o 
   4  14  10      371.15      374.67     59.48 o 
  -3  15  10       94.54       83.83     43.95 o 
  -2  15  10      110.68      139.51     46.85 o 
  -1  15  10      184.58      177.82     63.21 o 
   0  15  10      498.76      604.45     67.35 o 
   1  15  10      369.64      538.10     82.66 o 
   2  15  10       19.17       78.35     39.38 o 
   3  15  10      454.48      447.31     61.16 o 
  -3  16  10      368.96      456.07     63.91 o 
  -2  16  10      754.93      792.65    165.33 o 
  -1  16  10     1117.04     1069.27    110.85 o 
   0  16  10        3.71       16.46     39.24 o 
   1  16  10      445.46      349.23     73.28 o 
   2  16  10      453.69      437.31     78.71 o 
   3  16  10      710.32      703.30     82.17 o 
  -2  17  10      230.07      265.04     83.27 o 
  -1  17  10       28.17      109.93     47.50 o 
   0  17  10       45.32      -43.70     54.21 o 
   1  17  10      914.75     1076.96    110.27 o 
   2  17  10       39.56      102.04     71.42 o 
  -2  18  10      215.58      189.68     49.70 o 
  -1  18  10       16.10        1.09     42.68 o 
   0  18  10       12.95      -17.55     40.00 o 
   1  18  10       73.77      140.08     64.00 o 
   0  19  10      609.26      859.13     83.90 o 
  -5   1  11        2.95      142.14     29.28 o 
  -4   1  11      300.14      282.74     37.37 o 
  -3   1  11      439.62      378.05     54.33 o 
  -2   1  11      140.86      240.49     37.91 o 
  -1   1  11      232.94      106.89     38.92 o 
   0   1  11      971.73     1032.26     74.27 o 
   1   1  11      284.65      510.28    113.65 o 
   2   1  11        4.70      520.15    129.25 o 
   3   1  11      781.25      739.99     92.61 o 
   4   1  11      689.83      661.42     91.04 o 
   5   1  11      212.44      166.11     70.29 o 
  -5   2  11     1596.35     1443.52     65.11 o 
  -4   2  11      260.85      278.74     36.56 o 
  -3   2  11      100.34      114.68     34.26 o 
  -2   2  11     1249.08     1234.37     71.74 o 
  -1   2  11      644.92      815.45     67.56 o 
   0   2  11        4.28      222.30     35.00 o 
   1   2  11     3146.83     2784.90    111.61 o 
   2   2  11     5300.73     4787.74    155.99 o 
   3   2  11      172.60      386.90     70.34 o 
   4   2  11      127.19      204.33     64.42 o 
   5   2  11      453.57      460.70     66.42 o 
  -5   3  11        4.10       65.78     33.96 o 
  -4   3  11      115.23      102.38     29.24 o 
  -3   3  11      131.14       76.34     58.46 o 
  -2   3  11        1.16      180.59     49.96 o 
  -1   3  11       57.47       72.42     37.67 o 
   0   3  11      970.95     1046.20     63.56 o 
   1   3  11      209.50      600.48    123.45 o 
   2   3  11      722.16     1076.24    173.48 o 
   3   3  11     1126.39      990.47    119.80 o 
   4   3  11      208.00      253.07     68.03 o 
   5   3  11       33.48       40.20     45.49 o 
  -5   4  11       64.29       48.43     38.36 o 
  -4   4  11      241.97      186.97     37.31 o 
  -3   4  11       68.80      126.88     32.78 o 
  -2   4  11     1298.70     1161.09     80.32 o 
  -1   4  11        9.02        0.03     30.26 o 
   0   4  11      326.05      424.17     44.16 o 
   1   4  11        1.18       67.80     28.16 o 
   2   4  11      642.50      808.24    164.03 o 
   3   4  11      355.38      373.04     55.35 o 
   4   4  11       44.41      -25.44     53.75 o 
   5   4  11      107.06       76.67     47.68 o 
  -5   5  11      155.24       97.99     42.26 o 
  -4   5  11     1457.46     1296.03     96.35 o 
  -3   5  11      873.80      813.98     59.86 o 
  -2   5  11      380.05      435.22     88.57 o 
  -1   5  11       22.67       77.31     30.08 o 
   0   5  11     1713.59     1917.32     83.28 o 
   1   5  11      510.95      564.13     48.83 o 
   2   5  11       13.05      129.72     81.32 o 
   3   5  11      159.90      176.24     61.61 o 
   4   5  11      710.41      629.61     91.92 o 
   5   5  11        4.87       12.99     43.51 o 
  -5   6  11      858.21      778.33     91.09 o 
  -4   6  11      435.08      433.24     67.95 o 
  -3   6  11       79.60      125.39     35.35 o 
  -2   6  11     2231.50     2263.63    105.38 o 
  -1   6  11     3009.44     3017.86    100.99 o 
   0   6  11      290.50      354.05     60.64 o 
   1   6  11      505.21      576.96     56.78 o 
   2   6  11     1318.25     1252.37    164.03 o 
   3   6  11      700.16      687.24     85.68 o 
   4   6  11      211.29      250.46     52.08 o 
   5   6  11      826.40      879.64    251.57 o 
  -5   7  11        4.23      -19.25     37.91 o 
  -4   7  11      208.47      224.60     48.88 o 
  -3   7  11      334.24      366.47     54.39 o 
  -2   7  11       51.24       70.03     36.85 o 
  -1   7  11     1667.59     1791.84    129.83 o 
   0   7  11      920.62      847.92     59.64 o 
   1   7  11     1486.36     1597.37     89.17 o 
   2   7  11      219.95      271.95     89.39 o 
   3   7  11     1117.86      948.20     98.34 o 
   4   7  11      219.53      250.94     82.58 o 
  -4   8  11        4.39      -27.84     36.05 o 
  -3   8  11       10.06       59.06     39.21 o 
  -2   8  11      111.66       72.92     35.81 o 
  -1   8  11      236.63      299.42     40.12 o 
   0   8  11     1172.38      988.97     63.55 o 
   1   8  11      352.85      334.70     72.28 o 
   2   8  11       54.26      -17.36     45.81 o 
   3   8  11      201.72      192.82     62.63 o 
   4   8  11      154.01      155.16     44.13 o 
  -4   9  11       59.29       17.72     40.32 o 
  -3   9  11     1495.16     1422.16     96.42 o 
  -2   9  11      149.86      131.88     52.52 o 
  -1   9  11     2108.31     2092.93     87.39 o 
   0   9  11      145.34      202.05     40.97 o 
   1   9  11       55.60       81.54     36.42 o 
   2   9  11       22.83       71.74     55.02 o 
   3   9  11     1566.66     1609.61    102.88 o 
   4   9  11      214.02      184.23     49.09 o 
  -4  10  11     1054.07      854.16     79.91 o 
  -3  10  11       67.21      108.47     43.85 o 
  -2  10  11        5.73      -12.71     42.35 o 
  -1  10  11      495.40      618.52     53.97 o 
   0  10  11       62.00       23.69     29.36 o 
   1  10  11      976.24      962.11     75.02 o 
   2  10  11      620.63      787.86     92.77 o 
   3  10  11      681.74      690.49     70.20 o 
   4  10  11      115.45      179.58     50.98 o 
  -4  11  11       64.41       11.00     42.04 o 
  -3  11  11      118.96      104.01     43.76 o 
  -2  11  11      100.55      182.64     56.82 o 
  -1  11  11       37.96       87.67     40.15 o 
   0  11  11      639.48      606.29     53.40 o 
   1  11  11     1031.36      958.14    126.02 o 
   2  11  11       11.66       82.61     56.54 o 
   3  11  11      372.32      419.36     72.13 o 
   4  11  11       70.73       43.10     43.67 o 
  -4  12  11       60.64       22.63     42.99 o 
  -3  12  11      135.89      120.50     46.04 o 
  -2  12  11       19.98      -41.14     41.14 o 
  -1  12  11       56.28       69.10     64.07 o 
   0  12  11        6.37        0.96     35.76 o 
   1  12  11       49.04       66.86     98.60 o 
   2  12  11        9.73       81.21     41.30 o 
   3  12  11      234.12      199.90     54.32 o 
  -3  13  11      314.26      261.59     54.11 o 
  -2  13  11        0.63      -43.06     43.06 o 
  -1  13  11      897.50      897.07     84.61 o 
   0  13  11     1173.88     1206.12     88.35 o 
   1  13  11      685.32      783.18     72.26 o 
   2  13  11      160.86      270.51     52.37 o 
   3  13  11      289.37      288.25     54.51 o 
  -3  14  11       12.00      -26.68     38.98 o 
  -2  14  11      651.32      747.21     94.29 o 
  -1  14  11      241.33      356.49     58.88 o 
   0  14  11      188.91      214.11     50.79 o 
   1  14  11      151.91      306.52     96.30 o 
   2  14  11      726.03      761.54     74.61 o 
   3  14  11       13.61       57.95     42.93 o 
  -2  15  11        2.40      -29.28     50.01 o 
  -1  15  11       31.95       25.27     43.62 o 
   0  15  11      393.68      326.11    111.62 o 
   1  15  11      187.31      188.17     68.19 o 
   2  15  11      323.83      346.92    106.10 o 
  -2  16  11        1.86      -42.99     51.07 o 
  -1  16  11      156.35      168.70     51.46 o 
   0  16  11       70.74      131.74     48.54 o 
   1  16  11       47.34       23.65     53.41 o 
   0  17  11      874.63      922.89     84.32 o 
  -4   0  12      713.66      527.29     74.98 o 
  -3   0  12     1192.08     1148.33    103.03 o 
  -2   0  12     2340.90     2157.20    132.97 o 
  -1   0  12      874.95      968.51    136.38 o 
   0   0  12        8.52      342.80     88.47 o 
   1   0  12     2178.71     2137.46    196.28 o 
   2   0  12     1334.06     1441.25    162.65 o 
   3   0  12      843.40      859.31    135.00 o 
   4   0  12      423.66      236.37    104.13 o 
  -4   1  12      421.10      415.83     63.84 o 
  -3   1  12      223.37      219.25     47.26 o 
  -2   1  12       66.07      227.35     73.94 o 
  -1   1  12      295.37      431.37     57.04 o 
   0   1  12     1250.75     1111.15    104.22 o 
   1   1  12      389.01      568.49    167.26 o 
   2   1  12        7.26      109.74     59.86 o 
   3   1  12      225.47      410.54    110.58 o 
   4   1  12      170.21      298.99     75.60 o 
  -4   2  12       46.30       94.84     35.23 o 
  -3   2  12       27.18       52.72     32.48 o 
  -2   2  12       59.95      124.21     42.06 o 
  -1   2  12       49.04       90.49     43.18 o 
   0   2  12      230.73      355.02     60.33 o 
   1   2  12       91.70      186.08     53.92 o 
   2   2  12      164.58      278.70     62.39 o 
   3   2  12       40.40      137.77     92.61 o 
   4   2  12      246.12       31.86    119.80 o 
  -4   3  12      351.60      362.62     55.34 o 
  -3   3  12      149.15      162.60     44.80 o 
  -2   3  12      572.13      637.51     67.38 o 
  -1   3  12      390.63      483.06    106.26 o 
   0   3  12      287.76      415.87     52.68 o 
   1   3  12     1108.92     1095.32     81.71 o 
   2   3  12       25.92       44.31     50.81 o 
   3   3  12      361.80      451.23     73.13 o 
   4   3  12       14.60       41.47     92.61 o 
  -4   4  12      110.41      114.02     43.72 o 
  -3   4  12     1066.17     1099.47     83.72 o 
  -2   4  12     1954.95     2130.74    143.29 o 
  -1   4  12     2694.38     2764.90    117.68 o 
   0   4  12      433.39      388.33     53.02 o 
   1   4  12      682.37      715.90     67.89 o 
   2   4  12      255.71      309.14     66.17 o 
   3   4  12       77.30      153.52     61.94 o 
   4   4  12       34.58       61.74     98.14 o 
  -4   5  12      273.93      277.98     53.10 o 
  -3   5  12      956.53      929.41     76.57 o 
  -2   5  12        0.56      109.55     40.74 o 
  -1   5  12      214.04      408.06     54.37 o 
   0   5  12      558.88      664.45     77.48 o 
   1   5  12        2.13      116.34     50.54 o 
   2   5  12       34.64       93.63     54.65 o 
   3   5  12        8.29       30.08     49.10 o 
   4   5  12      420.30      444.93    113.12 o 
  -4   6  12       32.53       20.98     37.99 o 
  -3   6  12        1.04       72.35     51.84 o 
  -2   6  12        3.10       24.34     37.37 o 
  -1   6  12      113.09      245.34     93.88 o 
   0   6  12       15.94       65.82     31.21 o 
   1   6  12      115.29      127.57     33.80 o 
   2   6  12       22.88       22.72     56.21 o 
   3   6  12        3.47       12.96     64.74 o 
   4   6  12       67.43      201.85     67.96 o 
  -4   7  12       96.97       82.32     44.06 o 
  -3   7  12      970.42      884.60     96.42 o 
  -2   7  12       52.85      133.41     42.47 o 
  -1   7  12      994.30      911.64     74.13 o 
   0   7  12     1139.85     1178.45     73.27 o 
   1   7  12      453.45      507.83     61.00 o 
   2   7  12        0.28       82.73     53.69 o 
   3   7  12      210.79      109.67    107.13 o 
   4   7  12      222.08      115.37     86.51 o 
  -4   8  12        1.46       61.80     43.85 o 
  -3   8  12        3.10       22.50     69.57 o 
  -2   8  12     1859.04     1943.42    138.54 o 
  -1   8  12     1338.70     1317.76     75.74 o 
   0   8  12        0.59       95.52     48.75 o 
   1   8  12        2.76       30.09     37.60 o 
   2   8  12     1014.84     1190.75    116.88 o 
   3   8  12       41.00       70.03     58.17 o 
  -3   9  12      213.39      179.03    139.61 o 
  -2   9  12        0.20      -20.60     45.17 o 
  -1   9  12       44.31      110.90     35.49 o 
   0   9  12      961.81      810.45     60.72 o 
   1   9  12      167.27      203.52     49.93 o 
   2   9  12       33.77      112.28     59.33 o 
   3   9  12        7.57        1.86     84.78 o 
  -3  10  12        2.31       19.68     42.10 o 
  -2  10  12      128.35       89.62     54.95 o 
  -1  10  12      131.48      138.19     56.46 o 
   0  10  12       11.06       35.77     43.71 o 
   1  10  12        0.08       22.75     54.69 o 
   2  10  12      193.71      251.81     67.95 o 
   3  10  12       59.33       35.71     43.78 o 
  -3  11  12      689.05      636.91     72.66 o 
  -2  11  12       26.75       10.00     50.36 o 
  -1  11  12      466.87      394.97    104.50 o 
   0  11  12     2865.11     2813.98    105.01 o 
   1  11  12      379.69      297.32     73.18 o 
   2  11  12       53.77       40.52     57.77 o 
  -2  12  12      517.13      510.24     82.90 o 
  -1  12  12      151.90      162.42     47.80 o 
   0  12  12       58.54      163.29     46.43 o 
   1  12  12      672.05      712.90     93.78 o 
   2  12  12     1157.73     1182.58    103.78 o 
  -2  13  12       13.78      -15.99     50.62 o 
  -1  13  12      574.61      544.07     69.19 o 
   0  13  12      603.90      573.97     67.55 o 
   1  13  12      149.00      192.90     67.61 o 
   2  13  12        8.22       28.81     57.18 o 
  -1  14  12      171.43      169.29     50.01 o 
   0  14  12      411.74      397.73     72.46 o 
   1  14  12      227.62      258.43     73.92 o 
  -3   1  13      232.61      272.88     45.38 o 
  -2   1  13       85.42      125.08     44.50 o 
  -1   1  13       14.39       42.69     51.75 o 
   0   1  13      437.10      401.56     72.06 o 
   1   1  13      186.08      212.66     60.71 o 
   2   1  13       33.19      111.60     54.73 o 
   3   1  13      132.55       60.82     68.19 o 
  -3   2  13      284.08      269.74     54.26 o 
  -2   2  13      950.27      820.63     76.19 o 
  -1   2  13      460.41      566.73     66.41 o 
   0   2  13      126.46      175.78     60.27 o 
   1   2  13      311.92      320.27     66.08 o 
   2   2  13      580.66      516.11     78.66 o 
   3   2  13       59.70       75.56     70.04 o 
  -3   3  13      497.17      478.05     62.69 o 
  -2   3  13       42.07       92.66     55.27 o 
  -1   3  13      136.14      227.92     56.94 o 
   0   3  13      407.40      345.85     58.17 o 
   1   3  13       12.29       32.48     46.64 o 
   2   3  13        5.15      -36.99     46.31 o 
   3   3  13       18.08      -30.81     54.46 o 
  -3   4  13       37.94       35.51     71.02 o 
  -2   4  13        2.67       -3.88     37.22 o 
  -1   4  13       39.01       66.30     41.58 o 
   0   4  13        0.57       25.97     40.90 o 
   1   4  13      348.09      390.73     77.64 o 
   2   4  13       15.73       44.85     47.03 o 
   3   4  13       90.18       57.33     67.73 o 
  -3   5  13       29.08       16.76     48.91 o 
  -2   5  13       44.58       77.98     40.37 o 
  -1   5  13       57.12       50.06     57.30 o 
   0   5  13      232.19      313.47     50.96 o 
   1   5  13       30.34       87.55     51.23 o 
   2   5  13      306.20      313.44     57.26 o 
   3   5  13       56.80      110.04     89.39 o 
  -3   6  13      439.55      372.64     73.27 o 
  -2   6  13     1063.45     1128.47    115.79 o 
  -1   6  13      175.45      193.27     48.76 o 
   0   6  13       22.31        3.36     35.38 o 
   1   6  13      511.45      633.54     85.47 o 
   2   6  13      245.65      269.52    116.11 o 
  -3   7  13      241.22      255.17     68.16 o 
  -2   7  13      162.88      216.65     66.35 o 
  -1   7  13      579.05      637.51     88.12 o 
   0   7  13       22.00      -23.96     45.23 o 
   1   7  13        3.95        4.56     38.59 o 
   2   7  13        0.95       16.05     52.73 o 
  -2   8  13        1.56      -41.67     41.67 o 
  -1   8  13       38.58       29.86     37.95 o 
   0   8  13       26.72       10.17     36.81 o 
   1   8  13        5.08       32.41     41.02 o 
   2   8  13       71.60      105.85     61.65 o 
  -2   9  13       55.11      121.64     56.80 o 
  -1   9  13      774.26      682.97     87.75 o 
   0   9  13      281.07      350.42     47.04 o 
   1   9  13       28.67       73.11     50.10 o 
   2   9  13       78.78       93.36     69.34 o 
  -1  10  13      166.80      107.89     54.43 o 
   0  10  13       43.29      105.78     35.92 o 
   1  10  13      631.71      617.68     74.35 o 
  -1  11  13      294.04      323.20     70.84 o 
   0  11  13      512.82      401.72     79.16 o 
  -2   0  14      458.42      307.79    111.04 o 
  -1   0  14      192.51      277.38     99.52 o 
   0   0  14       30.84      -10.14     72.80 o 
   1   0  14      111.95       27.18     73.72 o 
  -2   1  14       16.02       72.84     45.08 o 
  -1   1  14        1.58       22.65    106.90 o 
   0   1  14      132.94       96.60     60.14 o 
   1   1  14       10.82       62.36     52.12 o 
  -2   2  14       94.58      104.29     47.83 o 
  -1   2  14        0.79       25.28     58.29 o 
   0   2  14       43.20        1.43     51.43 o 
   1   2  14        1.62      -23.46     45.11 o 
  -1   3  14      285.64      262.07     54.38 o 
   0   3  14       87.76      142.66     60.77 o 
   1   3  14        3.80       72.35     52.79 o 
  -1   4  14      195.44      219.78     53.01 o 
   0   4  14        2.25       -5.32     51.95 o 
   1   4  14      457.42      510.97    114.27 o 
  -1   5  14      107.01       62.59     45.59 o 
   0   5  14      342.01      386.85     57.72 o 
   1   5  14       42.35      120.66     57.58 o 
   0   6  14      215.26      294.96     53.86 o 
                                                 
